# Supplementary material for: A Computational Toxicology Approach to Screen the Hepatotoxic Ingredients in Traditional Chinese Medicines: Polygonum multiflorum Thunb as a Case Study
Source: Biomolecules. 2019 Oct 7;9(10):577. doi: 10.3390/biom9100577 (PMC6843577; doi:10.3390/biom9100577)
Supplement: Supplementary file 1 [file biomolecules-09-00577-s001.zip]

Archive with 1 entries (1 files):
- Supplementary file 1.xlsx
