# Supplementary material for: A Computational Toxicology Approach to Screen the Hepatotoxic Ingredients in Traditional Chinese Medicines: Polygonum multiflorum Thunb as a Case Study
Source: Biomolecules. 2019 Oct 7;9(10):577. doi: 10.3390/biom9100577 (PMC6843577; doi:10.3390/biom9100577)
Supplement: Supplementary file 1 [file biomolecules-09-00577-s001.zip › Supplementary file 1.xlsx]

## Sheet: Optimal feature subsets
RandomForest			Bagging			AdaBoostM1			IBk			LibSVM			KStar			J48			NaiveBayes
Rank	Feature		Rank	Feature		Rank	Feature		Rank	Feature		Rank	Feature		Rank	Feature		Rank	Feature		Rank	Feature
1	SpMax3_Bhp		1	SpMax3_Bhp		1	SpMax3_Bhp		1	SpMax3_Bhp		1	ExtFP267		1	AD2D180		1	SubFP14		1	ExtFP267
2	MIC0		2	MIC0		2	MIC0		2	MIC0		2	ExtFP378		2	AD2D248		2	SubFP169		2	ExtFP378
3	GATS1e		3	GATS1e		3	GATS1e		3	GATS1e		3	ExtFP138		3	AD2D326		3	SubFP23		3	ExtFP138
4	ATSC2s		4	ATSC2s		4	ATSC2s		4	ATSC2s		4	ExtFP33		4	AD2D492		4	SubFP2		4	ExtFP33
5	ATSC1v		5	ATSC1v		5	ATSC1v		5	ATSC1v		5	ExtFP321		5	AD2D703		5	SubFP275		5	ExtFP321
6	SpMAD_DzZ		6	SpMAD_DzZ		6	SpMAD_DzZ		6	SpMAD_DzZ		6	ExtFP823		6	AD2D404		6	SubFP5		6	ExtFP823
7	BCUTc-1l		7	BCUTc-1l		7	BCUTc-1l		7	BCUTc-1l		7	ExtFP316		7	AD2D12		7	SubFP88		7	ExtFP316
8	minHBa		8	minHBa		8	minHBa		8	minHBa		8	ExtFP785		8	AD2D102		8	SubFP1		8	ExtFP785
9	ATSC3c		9	ATSC3c		9	ATSC3c		9	ATSC3c		9	ExtFP862		9	AD2D170		9	SubFP137		9	ExtFP862
10	SpMin1_Bhi		10	SpMin1_Bhi		10	SpMin1_Bhi		10	SpMin1_Bhi		10	ExtFP914		10	AD2D92		10	SubFP18		10	ExtFP914
11	IC2		11	IC2		11	IC2		11	IC2		11	ExtFP217		11	AD2D258		11	SubFP3		11	ExtFP217
12	GATS4e		12	GATS4e		12	GATS4e		12	GATS4e		12	ExtFP416		12	AD2D414		12	SubFP274		12	ExtFP416
13	VE1_Dze		13	VE1_Dze		13	VE1_Dze		13	VE1_Dze		13	ExtFP619		13	AD2D548		13	SubFP4		13	ExtFP619
14	BIC0		14	BIC0		14	BIC0		14	BIC0		14	ExtFP41		14	AD2D726		14	SubFP85		14	ExtFP41
15	MLFER_A		15	MLFER_A		15	MLFER_A		15	MLFER_A		15	ExtFP106					15	SubFP12		15	ExtFP106
16	AATS1i		16	AATS1i		16	AATS1i		16	AATS1i		16	ExtFP707					16	SubFP181		16	ExtFP707
17	gmin		17	gmin		17	gmin		17	gmin		17	ExtFP113					17	SubFP302		17	ExtFP113
18	SpMin2_Bhi		18	SpMin2_Bhi		18	SpMin2_Bhi		18	SpMin2_Bhi		18	ExtFP649					18	SubFP41		18	ExtFP649
19	AATS5m		19	AATS5m		19	AATS5m		19	AATS5m		19	ExtFP928					19	SubFP13		19	ExtFP928
20	AATSC2s		20	AATSC2s		20	AATSC2s		20	AATSC2s		20	ExtFP94								20	ExtFP94
21	GATS7c		21	GATS7c		21	GATS7c		21	GATS7c		21	ExtFP919								21	ExtFP919
22	MLFER_BH		22	MLFER_BH		22	MLFER_BH		22	MLFER_BH		22	ExtFP504								22	ExtFP504
23	GATS6s		23	GATS6s		23	GATS6s		23	GATS6s		23	ExtFP143								23	ExtFP143
24	ATSC2c		24	ATSC2c		24	ATSC2c		24	ATSC2c		24	ExtFP520								24	ExtFP520
25	ATSC1e		25	ATSC1e		25	ATSC1e		25	ATSC1e		25	ExtFP251								25	ExtFP251
26	hmin		26	hmin		26	hmin		26	hmin		26	ExtFP870								26	ExtFP870
27	MATS1s		27	MATS1s		27	MATS1s		27	MATS1s		27	ExtFP459								27	ExtFP459
28	GATS8c		28	GATS8c		28	GATS8c		28	GATS8c		28	ExtFP213								28	ExtFP213
29	AATS4m		29	AATS4m		29	AATS4m		29	AATS4m		29	ExtFP287								29	ExtFP287
30	AATSC2e		30	AATSC2e		30	AATSC2e		30	AATSC2e		30	ExtFP544								30	ExtFP544
			31	GATS5s		31	GATS5s		31	GATS5s		31	ExtFP836								31	ExtFP836
			32	AATSC0i		32	AATSC0i		32	AATSC0i		32	ExtFP25								32	ExtFP25
			33	SpMax2_Bhs		33	SpMax2_Bhs		33	SpMax2_Bhs		33	ExtFP617								33	ExtFP617
			34	VE1_D		34	VE1_D		34	VE1_D		34	ExtFP347								34	ExtFP347
			35	SpMin1_Bhs		35	SpMin1_Bhs		35	SpMin1_Bhs		35	ExtFP893								35	ExtFP893
			36	ATSC1s		36	ATSC1s		36	ATSC1s		36	ExtFP478								36	ExtFP478
			37	AATSC0p		37	AATSC0p		37	AATSC0p		37	ExtFP759								37	ExtFP759
			38	JGI2		38	JGI2		38	JGI2		38	ExtFP53								38	ExtFP53
			39	GATS2e		39	GATS2e		39	GATS2e		39	ExtFP339								39	ExtFP339
			40	GATS5e		40	GATS5e		40	GATS5e		40	ExtFP521								40	ExtFP521
			41	GATS7s		41	GATS7s		41	GATS7s		41	ExtFP315								41	ExtFP315
			42	MIC1		42	MIC1		42	MIC1		42	ExtFP225								42	ExtFP225
			43	AATSC3c		43	AATSC3c		43	AATSC3c		43	ExtFP433
			44	ALogP		44	ALogP		44	ALogP		44	ExtFP88
			45	ATS4i		45	ATS4i		45	ATS4i		45	ExtFP406
			46	GATS1c		46	GATS1c		46	GATS1c		46	ExtFP719
			47	SdssC		47	SdssC		47	SdssC		47	ExtFP16
			48	GATS1s		48	GATS1s		48	GATS1s		48	ExtFP501
			49	CIC0		49	CIC0		49	CIC0		49	ExtFP591
			50	mindssC		50	mindssC		50	mindssC		50	ExtFP529
			51	ZMIC1		51	ZMIC1		51	ZMIC1		51	ExtFP819
			52	ATS8s		52	ATS8s		52	ATS8s		52	ExtFP476
			53	MATS1v		53	MATS1v		53	MATS1v		53	ExtFP194
			54	WTPT-4		54	WTPT-4		54	WTPT-4		54	ExtFP290
			55	AATS3m		55	AATS3m		55	AATS3m		55	ExtFP511
			56	AATS4e		56	AATS4e		56	AATS4e		56	ExtFP129
			57	VE2_D		57	VE2_D		57	VE2_D		57	ExtFP286
			58	AATSC2c		58	AATSC2c		58	AATSC2c		58	ExtFP929
			59	AATS5e		59	AATS5e		59	AATS5e		59	ExtFP158
			60	AATS4p		60	AATS4p		60	AATS4p		60	ExtFP849
			61	AATSC0c		61	AATSC0c		61	AATSC0c		61	ExtFP545
			62	BCUTc-1h		62	BCUTc-1h		62	BCUTc-1h		62	ExtFP322
			63	minsssCH		63	minsssCH		63	minsssCH		63	ExtFP328
			64	SHBd		64	SHBd		64	SHBd		64	ExtFP152
			65	GATS2s		65	GATS2s		65	GATS2s		65	ExtFP795
			66	AATS0p		66	AATS0p		66	AATS0p		66	ExtFP93
			67	maxHCsats		67	maxHCsats		67	maxHCsats		67	ExtFP982
			68	MATS1c		68	MATS1c		68	MATS1c		68	ExtFP119
			69	IC0		69	IC0		69	IC0		69	ExtFP879
			70	MATS2s					70	MATS2s		70	ExtFP626
									71	GATS1m		71	ExtFP228
									72	AATSC0m		72	ExtFP752
									73	AATS4v		73	ExtFP763
									74	MATS2c		74	ExtFP161
									75	AATSC1c		75	ExtFP702
									76	ETA_Epsilon_5		76	ExtFP118
												77	ExtFP352
												78	ExtFP632
												79	ExtFP603
												80	ExtFP811

## Sheet: Training set
Training set
ID	Compound	Smiles	Label
1	Hymenoxon	CC1CC2OC(=O)C(=C)C2CC2(C)C(O)OC(O)CC12	Pos
2	3'-Acetylheliosupine	CC=C(C)C(=O)OC1CCN2CC=C(COC(=O)C(O)(C(C)OC(C)=O)C(C)(C)O)C12	Pos
3	Asperilin	CC12CC3OC(=O)C(=C)C3CC1C(=C)CCC2O	Pos
4	7-Acetyllycopsamine	CC(C)C(O)(C(C)O)C(=O)OCC1=CCN2CCC(OC(C)=O)C12	Pos
5	13-Hydroxygermacrone	CC(CO)=C1CC=C(C)CCC=C(C)CC1=O	Pos
6	Floridanine	CC(O)C1(O)CC(C)C(C)(OC(C)=O)C(=O)OCC2=CCN(C)CCC(OC1=O)C2=O	Pos
7	Elemol	CC(=C)C1CC(CCC1(C)C=C)C(C)(C)O	Pos
8	Parsonsine	CC(C)C1(O)CC(=O)OC(C)C(O)(C(C)C)C(=O)OCC2=CCN3CCC(OC1=O)C23	Pos
9	Zederone	CC1=COC2=C1C(=O)C1OC1(C)CCC=C(C)C2	Pos
10	Florosenine	CC1OC11CC(C)C(C)(OC(C)=O)C(=O)OCC2=CCN(C)CCC(OC1=O)C2=O	Pos
11	Atractyloside	CC(C)CC(=O)OC1C(OC2CC(C3CCC45CC(CCC4C3(C)C2)C(=C)C5O)C(O)=O)OC(CO)C(OS(O)(=O)=O)C1OS(O)(=O)=O	Pos
12	Isoline	CCC1(O)CC(C)C(C)(OC(C)=O)C(=O)OCC2=CCN3CCC(OC1=O)C23	Pos
13	Carboxy-Atractyloside	CC(C)CC(=O)OC1C(OC2CC3(C)C4CCC5CC4(CCC3C(C2)(C(O)=O)C(O)=O)C(O)C5=C)OC(CO)C(OS(O)(=O)=O)C1OS(O)(=O)=O	Pos
14	Senaetnine	CC=C1CC(C)C(C)(OC(C)=O)C(=O)OCC2=C3C(CC(=O)N3C=C2)OC1=O	Pos
15	Atractyloside A	CC(C)(OC1OC(CO)C(O)C(O)C1O)C1CCC(O)(CO)C2CC(=O)C(C)(O)C2C1	Pos
16	Sceleratine	CC1C(C)C(O)(CO)C(=O)OC2CCN3CC=C(COC(=O)C1(C)O)C23	Pos
17	Linifolin A	CC1CC2OC(=O)C(=C)C2C(OC(C)=O)C2(C)C1C=CC2=O	Pos
18	Axillarine	CC(C)C1C(O)C(O)(C(C)O)C(=O)OCC2=CCN3CCC(OC1=O)C23	Pos
19	Tutin	CC(=C)C1C2OC(=O)C1C1(O)C3OC3C3(CO3)C1(C)C2O	Pos
20	Crosemperine	CC(C)C1C(C)C(C)(O)C(=O)OCC2=CC[N+]3(C)CCC(OC1=O)C23O	Pos
21	2-Deoxo-2-(Acetyloxy)-9-Oxoageraphorone	[H]C12CC(OC(C)=O)C(C)=CC1([H])C(C(C)C)C(=O)CC2C	Pos
22	Emiline	CCC1CC(=C)C(C)(O)C(=O)OCC2=CC[N+]3(C)CCC(OC1=O)C23O	Pos
23	Coriamyrtin	CC(=C)C1C2CC3(C)C4(CO4)C4OC4C3(O)C1C(=O)O2	Pos
24	Uplandicine	CC(O)C(O)(C(=O)OCC1=CCN2CCC(OC(C)=O)C12)C(C)(C)O	Pos
25	Geigerinin	CC1CC2OC(=O)C(=C)C2CC2(C)C(O)C(O)CC12	Pos
26	Swazine	CC1C(=C)C(=O)OC2CCN3CC=C(COC(=O)C(C)(O)C11CO1)C23	Pos
27	6Α-Hydroxy-2,3-Dihydroaromaticin	[H]C12CC(C)C3([H])CCC(=O)C3(C)C(O)C1([H])C(=C)C(=O)O2	Pos
28	Doronenine	CC1CC(C)=CC(=O)OC2CCN3CC=C(COC(=O)C1(C)O)C23	Pos
29	Spartioidine	CC=C1CC(=C)C(C)(O)C(=O)OCC2=CCN3CCC(OC1=O)C23	Pos
30	Helenalin	CC1CC2OC(=O)C(=C)C2C(O)C2(C)C1C=CC2=O	Pos
31	Heleurine	COC(C)C(O)(C(C)C)C(=O)OCC1=CCN2CCCC12	Pos
32	Zedoarondiol	CC(C)=C1CC2C(CCC2(C)O)C(C)(O)CC1=O	Pos
33	(+)-Cyanustine	CC(C)C(O)(C(C)O)C(=O)OCC1=CCN2CCCC12	Pos
34	Aerugidiol	CC(C)=C1CC2C(C)(O)CCC2(O)C(C)=CC1=O	Pos
35	7-Angelylretronecine	CC=C(C)C(=O)OC1CCN2CC=C(CO)C12	Pos
36	Telekin	CC12CCCC(=C)C1(O)CC1C(C2)OC(=O)C1=C	Pos
37	Reynosin	CC12CCC3C(OC(=O)C3=C)C1C(=C)CCC2O	Pos
38	Trachelanthamidine	OCC1CCN2CCCC12	Pos
39	Santamarine	CC1=CCC(O)C2(C)CCC3C(OC(=O)C3=C)C12	Pos
40	Otonecine	CN1CCC(O)C(=O)C(CO)=CC1	Pos
41	Santonin	CC1C2CCC3(C)C=CC(=O)C(C)=C3C2OC1=O	Pos
42	Dehydrorectronecine	OCC1=C2C(O)CCN2C=C1	Pos
43	9-Oxo-Agerophorone	CC(C)C1C2C=C(C)C(=O)CC2C(C)CC1=O	Pos
44	Adonifoline	CC1OCC23CC1(O)C(=O)OC1CCN4CC=C(COC(=O)C2(C)O3)C14	Pos
45	Alantolactone	CC1CCCC2(C)CC3OC(=O)C(=C)C3C=C12	Pos
46	Fulvine	CC1C(=O)OCC2=CCN3CCC(OC(=O)C(C)C1(C)O)C23	Pos
47	Retusamine	CCC12C(C)C(C)(OC1=O)C(=O)OCC1=CC[N+]3(C)CCC(OC2=O)C13O	Pos
48	9-Oxo-10,11-Dehydroagerophorone	[H]C12CC(=O)C(C)=CC1([H])C(=C(C)C)C(=O)CC2C	Pos
49	Α-Costol	CC1=CCCC2(C)CCC(CC12)C(=C)CO	Pos
50	Dihydropyrocurzerenone	CC1CCC2=C(C1)C1=C(OC=C1C)C=C2C	Pos
51	Othonecine	C[N+]12CCC(O)C1(O)C(CO)=CC2	Pos
52	Bulgarsenine	CC1CC(C)=CC(=O)OC2CCN3CCC(COC(=O)C1(C)O)C23	Pos
53	Pyrocurzerenone	CC1=COC2=C1C1=C(CCC(C)=C1)C(C)=C2	Pos
54	Echinatine	CC(C)C(O)(C(C)O)C(=O)OCC1=CCN2CCC(O)C12	Pos
55	Isopulegone Epoxide	CC1CCC(C(=O)C1)C1(C)CO1	Pos
56	Menthol	CC(C)C1CCC(C)CC1O	Pos
57	Isopulegol	CC1CCC(C(O)C1)C(C)=C	Pos
58	Retrorsine	CC=C1CC(C)C(O)(CO)C(=O)OCC2=CCN3CCC(OC1=O)C23	Pos
59	Pulegol	CC1CCC(C(O)C1)=C(C)C	Pos
60	Retrorsine N-Oxide	CC=C1CC(C)C(O)(CO)C(=O)OCC2=CC[N+]3([O-])CCC(OC1=O)C23	Pos
61	Isomenthone	CC(C)C1CCC(C)CC1=O	Pos
62	Retronecine	OCC1=CCN2CCC(O)C12	Pos
63	Doronine	CC(Cl)C1(O)CC(C)C(C)(OC(C)=O)C(=O)OCC2=CCN(C)CCC(OC1=O)C2=O	Pos
64	Petasitenine	CC1OC11CC(C)C(C)(O)C(=O)OCC2=CCN(C)CCC(OC1=O)C2=O	Pos
65	(S)-Pulegone	CC1CCC(=C(C)C)C(=O)C1	Pos
66	Platyphylline	CC=C1CC(C)C(C)(O)C(=O)OCC2CCN3CCC(OC1=O)C23	Pos
67	Piperitone	CC(C)C1CCC(C)=CC1=O	Pos
68	Riddelliine N-Oxide	CC=C1CC(=C)C(O)(CO)C(=O)OCC2=CC[N+]3([O-])CCC(OC1=O)C23	Pos
69	Menthofuran	CC1CCC2=C(C1)OC=C2C	Pos
70	Incanine	CC(C)C1C(C)C(C)(O)C(=O)OCC2=CCN3CCC(OC1=O)C23	Pos
71	Piperitenone	CC(C)=C1CCC(C)=CC1=O	Pos
72	Jacobine	CC1OC11CC(C)C(C)(O)C(=O)OCC2=CCN3CCC(OC1=O)C23	Pos
73	Camphor	CC1(C)C2CCC1(C)C(=O)C2	Pos
74	Jacoline	CC(O)C1(O)CC(C)C(C)(O)C(=O)OCC2=CCN3CCC(OC1=O)C23	Pos
75	Citral	CC(C)=CCCC(C)=CC=O	Pos
76	Jaconine	CC(Cl)C1(O)CC(C)C(C)(O)C(=O)OCC2=CCN3CCC(OC1=O)C23	Pos
77	Vitamin A	CC(=CCO)C=CC=C(C)C=CC1=C(C)CCCC1(C)C	Pos
78	Jacozine	CC1OC11CC(=C)C(C)(O)C(=O)OCC2=CCN3CCC(OC1=O)C23	Pos
79	Triptophenolide	CC(C)C1=C(O)C2=C(C=C1)C1(C)CCC3=C(COC3=O)C1CC2	Pos
80	Senkirkine	CC=C1CC(C)C(C)(O)C(=O)OCC2=CCN(C)CCC(OC1=O)C2=O	Pos
81	Triptonide	CC(C)C12OC1C1OC11C3(OC3CC3C4=C(CCC13C)C(=O)OC4)C2=O	Pos
82	Latifoline	CC=C(C)C(=O)OC1CCN2CC=C(COC(=O)C3(O)C(C)OC(=O)C3C)C12	Pos
83	Bafoudiosbulbins A	COC(=O)C1CC2CC3C4(C)CC(OC44CC(OC4=O)C13C(=O)O2)C1=COC=C1	Pos
84	Echimidine	CC=C(C)C(=O)OC1CCN2CC=C(COC(=O)C(O)(C(C)O)C(C)(C)O)C12	Pos
85	8-Epidiosbulbin E Acetate	CC(=O)OC1CC2C(=O)OC(CC2(C)C2CC3CC(C12)C(=O)O3)C1=COC=C1	Pos
86	Nemorensine	CC1CC2(C)CC(=O)OC3CCN4CCC(COC(=O)C1(C)O2)C34	Pos
87	Bafoudiosbulbins B	OC12CCC34C5CC(CC3C1(COC4=O)CC(OC2=O)C1=COC=C1)OC5=O	Pos
88	Viridiflorine	CC(C)C(O)(C(C)O)C(=O)OCC1CCN2CCCC12	Pos
89	Diosbulbin F	COC(=O)C1CC(O)CC2C1C(=O)CC1C(=O)OC(CC21C)C1=COC=C1	Pos
90	Diosbulbin A	COC(=O)C1CC(O)CC2C1C1CC3(OC(CC23C)C2=COC=C2)C(=O)O1	Pos
91	Madurensine	CC=C1CC(C)C(C)(O)C(=O)OCC2=CCN3CC(OC1=O)C(O)C23	Pos
92	Diosbulbin C	CC12CC(OC11CC(OC1=O)C1C(CC(O)CC21)C(O)=O)C1=COC=C1	Pos
93	(-)-Lasiocarpine	COC(C)C(O)(C(=O)OCC1=CCN2CCC(OC(=O)C(C)=CC)C12)C(C)(C)O	Pos
94	Teucrin A	CC1C(O)C2OC(=O)C3=C2C(CCC3)C11CC(OC1=O)C1=COC=C1	Pos
95	Trichodesmine	CC(C)C1C(=O)OC2CCN3CC=C(COC(=O)C(C)(O)C1(C)O)C23	Pos
96	Disobulbin-D	CC12CC(OC(=O)C1CC(=O)C1C3CC(CC21)OC3=O)C1=COC=C1	Pos
97	Rosmarinine	CC=C1CC(C)C(C)(O)C(=O)OCC2C(O)CN3CCC(OC1=O)C23	Pos
98	Teuchamaedryn A	CC1CC2OC(=O)C3=C2C(CCC3)C11CC(OC1=O)C1=COC=C1	Pos
99	Nilgirine	CC=C1CC(C)C(O)C(=O)OCC2=C3C(CCN3CC2)OC1=O	Pos
100	Diosbulbin B	CC12CC(OC11CC(OC1=O)C1C3CC(CC21)OC3=O)C1=COC=C1	Pos
101	Hyperforin	CC(C)C(=O)C12C(=O)C(CC=C(C)C)=C(O)C(CC=C(C)C)(CC(CC=C(C)C)C1(C)CCC=C(C)C)C2=O	Pos
102	Europine	COC(C)C(O)(C(=O)OCC1=CCN2CCC(O)C12)C(C)(C)O	Pos
103	Meliasenin B	CC(C)=CCCC1C2C(CC3(C)C4=CC(=O)C5C(C)(C)C(O)CCC5(C)C4CCC23C)OC1=O	Pos
104	Sarracine	CC=C(C)C(=O)OC1CCN2CCC(COC(=O)C(CO)=CC)C12	Pos
105	Kulactone	CC(C)=CCCC1C2C(CC3(C)C4=CCC5C(C)(C)C(=O)CCC5(C)C4CCC23C)OC1=O	Pos
106	Seneciphylline N-Oxide	CC=C1CC(=C)C(C)(O)C(=O)OCC2=CC[N+]3([O-])CCC(OC1=O)C23	Pos
107	1-O-Tigloy-1-O-Debenzoylohchinal	[H]C12OCC3(C)C1C(C)(C(O)CC3([H])OC(C)=O)C1CC([H])(OCC)OC3CC(C(C)=C3C1(C)C2([H])OC(=O)C(C)=CC)C1=COC=C1	Pos
108	Senecionine	CC=C1CC(C)C(C)(O)C(=O)OCC2=CCN3CCC(OC1=O)C23	Pos
109	Trichilinin D	CC(=O)OC1CC2C3(C)C4C(OCC4(C)C(O)CC3OC(=O)C=CC3=CC=CC=C3)C(O)C2(C)C2=CCC(C3=COC=C3)C12C	Pos
110	Senecionine N-Oxide	CC=C1CC(C)C(C)(O)C(=O)OCC2=CC[N+]3([O-])CCC(OC1=O)C23	Pos
111	Isotoosendanin	CC(=O)OC1CC(O)C23COC(O)C1(C)C2CC(O)C1(C)C2C(=O)CC(C4=COC=C4)C2(C)C(OC(C)=O)C(=O)C31	Pos
112	Hydroxysenkirkine	CC=C1CC(C)C(O)(CO)C(=O)OCC2=CC[N+]3(C)CCC(OC1=O)C23O	Pos
113	Esculentoside A	COC(=O)C1(C)CCC2(CCC3(C)C(=CCC4C5(C)CC(O)C(OC6COC(OC7OC(CO)C(O)C(O)C7O)C(O)C6O)C(C)(CO)C5CCC34C)C2C1)C(O)=O	Pos
114	Riddelline	CC=C1CC(=C)C(O)(CO)C(=O)OCC2=CCN3CCC(OC1=O)C23	Pos
115	Clivorine	CC1C=C(C=C)C(=O)OC2CC[N+]3(C)CC=C(COC(=O)C1(C)OC(C)=O)C23[O-]	Pos
116	Pomonic Acid	CC1CCC2(CCC3(C)C(=CCC4C5(C)CCC(=O)C(C)(C)C5CCC34C)C2C1(C)O)C(O)=O	Pos
117	Flavokawain B	COC1=CC(O)=C(C(=O)C=CC2=CC=CC=C2)C(OC)=C1	Pos
118	Heliotrine	COC(C)C(O)(C(C)C)C(=O)OCC1=CCN2CCC(O)C12	Pos
119	Bavachinin	COC1=C(CC=C(C)C)C=C2C(=O)CC(OC2=C1)C1=CC=C(O)C=C1	Pos
120	Syneilesine	CCC1C(O)C(C)C(C)(O)C(=O)OCC2=CCN(C)CCC(OC1=O)C2=O	Pos
121	Dehydromonocrotaline	CC1C(=O)OC2CCN3C=CC(COC(=O)C(C)(O)C1(C)O)=C23	Pos
122	Deguelin	COC1=C(OC)C=C2C3C(COC2=C1)OC1=C(C=CC2=C1C=CC(C)(C)O2)C3=O	Pos
123	Ligularidine	CC=C1CC(C)C(C)(OC(C)=O)C(=O)OCC2=CCN(C)CCC(OC1=O)C2=O	Pos
124	Rotenone	COC1=C(OC)C=C2C3C(COC2=C1)OC1=C(C=CC2=C1CC(O2)C(C)=C)C3=O	Pos
125	Pectolinarin	COC1=CC=C(C=C1)C1=CC(=O)C2=C(O)C(OC)=C(OC3OC(COC4OC(C)C(O)C(O)C4O)C(O)C(O)C3O)C=C2O1	Pos
126	Ligularine	CC=C1C(OC(C)=O)C(C)C(C)(OC(C)=O)C(=O)OCC2=CC[N+]3(C)CCC(OC1=O)C23O	Pos
127	Symphytine	CC=C(C)C(=O)OC1CCN2CC=C(COC(=O)C(O)(C(C)C)C(C)O)C12	Pos
128	Retusine	COC1=CC(O)=C2C(=O)C(OC)=C(OC2=C1)C1=CC(OC)=C(OC)C=C1	Pos
129	Wilforine	CC1CCC2=C(C=CC=N2)C(=O)OCC2(C)OC34C(OC(C)=O)C2C(OC(C)=O)C(OC(C)=O)C3(COC(C)=O)C(OC(C)=O)C(OC(=O)C2=CC=CC=C2)C(OC1=O)C4(C)O	Pos
130	Ephedrine	CNC(C)C(O)C1=CC=CC=C1	Pos
131	Chelidonine	CN1CC2=C(C=CC3=C2OCO3)C2C(O)CC3=CC4=C(OCO4)C=C3C12	Pos
132	Nitidine	COC1=C(OC)C=C2C(=C1)C=[N+](C)C1=C2C=CC2=CC3=C(OCO3)C=C12	Pos
133	Sanguinarine	C[N+]1=C2C3=CC4=C(OCO4)C=C3C=CC2=C2C=CC3=C(OCO3)C2=C1	Pos
134	Monocrotaline	CC1C(=O)OC2CCN3CC=C(COC(=O)C(C)(O)C1(C)O)C23	Pos
135	Ricinine	COC1=C(C#N)C(=O)N(C)C=C1	Pos
136	Monocrotaline N-Oxide	CC1C(=O)OC2CC[N+]3([O-])CC=C(COC(=O)C(C)(O)C1(C)O)C23	Pos
137	Pipermethystine	CC(=O)OC1CN(C(=O)CCC2=CC=CC=C2)C(=O)C=C1	Pos
138	Crotalaburnine	CC=C1CC(C)C(C)(O)C(=O)OCC2=CCN3CC(O)C(OC1=O)C23	Pos
139	Securinine	O=C1OC23CC(C=CC2=C1)N1CCCCC31	Pos
140	Pseudolycorine	COC1=C(O)C=C2C3C4N(CCC4=CC(O)C3O)CC2=C1	Pos
141	Dihydrolycorine	OC1CC2CCN3CC4=CC5=C(OCO5)C=C4C(C23)C1O	Pos
142	Narwedine	COC1=C2OC3CC(=O)C=CC33CCN(C)CC(C=C1)=C23	Pos
143	Papaverine	COC1=C(OC)C=C(CC2=NC=CC3=CC(OC)=C(OC)C=C23)C=C1	Pos
144	Heterophylline	COC(=O)C1=COC(C)C2CN3CCC4=C(NC5=C4C=C(OC)C=C5)C3CC12	Pos
145	Ajmaline	CCC1C2CC3C4N(C)C5=CC=CC=C5C44CC(C2C4O)N3C1O	Pos
146	Gelsemine	CN1CC2(C=C)C3CC4OCC3C1C2C41C(=O)NC2=CC=CC=C12	Pos
147	Tylophorine	COC1=C(OC)C=C2C(=C1)C1=C(CN3CCCC3C1)C1=CC(OC)=C(OC)C=C21	Pos
148	Cyclovirobuxin D	CNC(C)C1C(O)CC2(C)C3CCC4C5(CC35CCC12C)CCC(NC)C4(C)C	Pos
149	(-)-Pictamine	CCCCC=CC=CC1CCCC2CCC(OC(C)=O)C(C)N12	Pos
150	Α-Dichroine	OC1(CN2C=NC3=CC=CC=C3C2=O)CC2NCCCC2O1	Pos
151	Febrifugine	OC1CCCNC1CC(=O)CN1C=NC2=CC=CC=C2C1=O	Pos
152	Codeine	COC1=C2OC3C(O)C=CC4C5CC(C=C1)=C2C34CCN5C	Pos
153	Morphine	CN1CCC23C4OC5=C(O)C=CC(CC1C2C=CC4O)=C35	Pos
154	Pilocarpine	CCC1C(CC2=CN=CN2C)COC1=O	Pos
155	Pelletierine	CC(=O)CC1CCCCN1	Pos
156	Muscarine	CC1OC(C[N+](C)(C)C)CC1O	Pos
157	1-Methyl-L-Tryptophan	CN1C=C(CC(N)C(O)=O)C2=CC=CC=C12	Pos
158	Phalloidin	CC(O)C1NC(=O)C(C)NC(=O)C(CC(C)(O)CO)NC(=O)C2CC3=C(NC4=CC=CC=C34)SCC(NC1=O)C(=O)N1CC(O)CC1C(=O)NC(C)C(=O)N2	Pos
159	Astin B	CCC1NC(=O)CC(NC(=O)C(CO)NC(=O)C(NC(=O)C2C(Cl)C(Cl)CN2C1=O)C(C)O)C1=CC=CC=C1	Pos
160	Chrysarobin	CC1=CC2=CC3=C(C(O)=CC=C3)C(O)=C2C(O)=C1	Pos
161	Chrysazin	OC1=CC=CC2=C1C(=O)C1=C(C=CC=C1O)C2=O	Pos
162	Alizarin	OC1=C(O)C2=C(C=C1)C(=O)C1=CC=CC=C1C2=O	Pos
163	1-Hydroxyanthraquinone	OC1=CC=CC2=C1C(=O)C1=CC=CC=C1C2=O	Pos
164	Polygonumnolide C2	CC1=CC(O)=C2C(=O)C3=C(O)C=C(O)C=C3C(C3C4=CC(C)=CC(O)=C4C(=O)C4=C(OC5OC(CO)C(O)C(O)C5O)C=C(O)C=C34)C2=C1	Pos
165	Emodin Dianthrone	CC1=CC(O)=C2C(=O)C3=C(O)C=C(O)C=C3C(C3C4=CC(C)=CC(O)=C4C(=O)C4=C(O)C=C(O)C=C34)C2=C1	Pos
166	Psoralidin	CC(C)=CCC1=C(O)C=C2OC(=O)C3=C(OC4=C3C=CC(O)=C4)C2=C1	Pos
167	Α-Asarone	COC1=CC(OC)=C(OC)C=C1C=CC	Pos
168	Acetyleugenol	COC1=C(OC(C)=O)C=CC(CC=C)=C1	Pos
169	Myristicin	COC1=CC(CC=C)=CC2=C1OCO2	Pos
170	Methyleugenol	COC1=C(OC)C=C(CC=C)C=C1	Pos
171	Safrole	C=CCC1=CC2=C(OCO2)C=C1	Pos
172	Estragole	COC1=CC=C(CC=C)C=C1	Pos
173	Timosaponin A3	CC1C2C(CC3C4CCC5CC(CCC5(C)C4CCC23C)OC2OC(CO)C(O)C(O)C2OC2OC(CO)C(O)C(O)C2O)OC11CCC(C)CO1	Pos
174	Cyprinol	CC(CCCC(CO)CO)C1CCC2C3C(O)CC4CC(O)CCC4(C)C3CC(O)C12C	Pos
175	Methysticin	COC1=CC(=O)OC(C1)C=CC1=CC2=C(OCO2)C=C1	Pos
176	Kavain	COC1=CC(=O)OC(C1)C=CC1=CC=CC=C1	Pos
177	Ampelopsin C	OC1=CC=C(C=C1)C1OC2=CC(O)=C3C(C(C4C(C5=CC=C(O)C=C5)C5=C(O)C=C(O)C=C5C1C2=C34)C1=CC(O)=CC(O)=C1)C1=CC=C(O)C=C1	Pos
178	Hemerocallin	CC(=O)C1=C(C)C=C2C=CC(=C(O)C2=C1O)C1=C(O)C2=C(O)C(C(C)=O)=C(C)C=C2C=C1	Pos
179	Naphthalene	C1=CC2=CC=CC=C2C=C1	Pos
180	Oxalicumone A	COC(=O)C(O)CC(O)(C1CC2=C(OC3=C(C(O)=CC(C)=C3)C2=O)S1)C(=O)OC	Pos
181	2-(Propan-2-Ylidene)Cyclohexanone	CC(C)=C1CCCCC1=O	Pos
182	3-Methylcyclo-Hexanone	CC1CCCC(=O)C1	Pos
183	Dihydrokavain	COC1=CC(=O)OC(CCC2=CC=CC=C2)C1	Pos
184	Usnic Acid	CC(=O)C1C(=O)C=C2OC3=C(C(C)=O)C(O)=C(C)C(O)=C3C2(C)C1=O	Pos
185	Vanillin	COC1=C(O)C=CC(C=O)=C1	Pos
186	Pyrogallic Acid	OC1=CC=CC(O)=C1O	Pos
187	Salicylic Acid	OC(=O)C1=CC=CC=C1O	Pos
188	Hydroxycitric Acid	OC(C(O)=O)C(O)(CC(O)=O)C(O)=O	Pos
189	Valeric Acid	CCCCC(O)=O	Pos
190	Senecioic Acid	CC(C)=CC(O)=O	Pos
191	Aristolochic Acid A	COC1=CC=CC2=C3C4=C(OCO4)C=C(C(O)=O)C3=C(C=C12)[N+]([O-])=O	Pos
192	Linoleic Acid	CCCCCC=CCC=CCCCCCCCC(O)=O	Pos
193	Eleostearic Acid	CCCCC=CC=CC=CCCCCCCCC(O)=O	Pos
194	Isoeleostearic Acid	CC(C)CC=CC=CC=CCCCCCCCC(O)=O	Pos
195	Palmitic Acid	CCCCCCCCCCCCCCCC(O)=O	Pos
196	Hydnocarpic Acid	OC(=O)CCCCCCCCCCC1CCC=C1	Pos
197	Myristic Acid	CCCCCCCCCCCCCC(O)=O	Pos
198	Axillaridine A	CC(C1CCC2C3CCC4C(=O)C(NC(=O)C5=CC=CC=C5)=CCC4(C)C3CCC12C)N(C)C	Pos
199	Anethole	COC1=CC=C(C=CC)C=C1	Pos
200	Artemisinin	CC1CCC2C(C)C(=O)OC3OC4(C)CCC1C23OO4	Pos
201	Artesunate	CC1CCC2C(C)C(OC(=O)CCC(O)=O)OC3OC4(C)CCC1C23OO4	Pos
202	Germacrone	CC(C)=C1CC=C(C)CCC=C(C)CC1=O	Pos
203	Gossypol	CC(C)C1=C(O)C(O)=C(C=O)C2=C(O)C(=C(C)C=C12)C1=C(C)C=C2C(C(C)C)=C(O)C(O)=C(C=O)C2=C1O	Pos
204	Dehydrocostus Lactone	C=C1CCC2C1C1OC(=O)C(=C)C1CCC2=C	Pos
205	Cantharidin	CC12C3CCC(O3)C1(C)C(=O)OC2=O	Pos
206	Norcantharidin	O=C1OC(=O)C2C3CCC(O3)C12	Pos
207	D-Limonene	CC(=C)C1CCC(C)=CC1	Pos
208	Bakuchiol	CC(C)=CCCC(C)(C=C)C=CC1=CC=C(O)C=C1	Pos
209	Retinoic Acid	CC(C=CC1=C(C)CCCC1(C)C)=CC=CC(C)=CC(O)=O	Pos
210	Triptolide	CC(C)C12OC1C1OC11C3(OC3CC3C4=C(CCC13C)C(=O)OC4)C2O	Pos
211	Andrographolide	CC1(CO)C(O)CCC2(C)C(CC=C3C(O)COC3=O)C(=C)CCC12	Pos
212	Taxol	CC(=O)OC1C2=C(C)C(CC(O)(C(OC(=O)C3=CC=CC=C3)C3C4(COC4CC(O)C3(C)C1=O)OC(C)=O)C2(C)C)OC(=O)C(O)C(NC(=O)C1=CC=CC=C1)C1=CC=CC=C1	Pos
213	Genipin	COC(=O)C1=COC(O)C2C1CC=C2CO	Pos
214	Geniposide	COC(=O)C1=COC(OC2OC(CO)C(O)C(O)C2O)C2C1CC=C2CO	Pos
215	Celastrol	CC1=C(O)C(=O)C=C2C1=CC=C1C2(C)CCC2(C)C3CC(C)(CCC3(C)CCC12C)C(O)=O	Pos
216	Glycyrrhizin	CC1(C)C(CCC2(C)C1CCC1(C)C2C(=O)C=C2C3CC(C)(CCC3(C)CCC12C)C(O)=O)OC1OC(C(O)C(O)C1OC1OC(C(O)C(O)C1O)C(O)=O)C(O)=O	Pos
217	Saikosaponin D	CC1OC(OC2CCC3(C)C(CCC4(C)C3C=CC35OCC6(CCC(C)(C)CC36)C(O)CC45C)C2(C)CO)C(O)C(OC2OC(CO)C(O)C(O)C2O)C1O	Pos
218	Saikosaponin B2	CC1OC(OC2CCC3(C)C(CCC4(C)C3C=CC3=C5CC(C)(C)CCC5(CO)C(O)CC43C)C2(C)CO)C(O)C(OC2OC(CO)C(O)C(O)C2O)C1O	Pos
219	Glycyrrhetinic Acid	CC1(C)C(O)CCC2(C)C1CCC1(C)C2C(=O)C=C2C3CC(C)(CCC3(C)CCC12C)C(O)=O	Pos
220	Lupeol	CC(=C)C1CCC2(C)CCC3(C)C(CCC4C5(C)CCC(O)C(C)(C)C5CCC34C)C12	Pos
221	Kurarinone	COC1=CC(O)=C(CC(CC=C(C)C)C(C)=C)C2=C1C(=O)CC(O2)C1=C(O)C=C(O)C=C1	Pos
222	Norkurarinone	CC(C)=CCC(CC1=C(O)C=C(O)C2=C1OC(CC2=O)C1=C(O)C=C(O)C=C1)C(C)=C	Pos
223	Dihydromyricetin	OC1C(OC2=CC(O)=CC(O)=C2C1=O)C1=CC(O)=C(O)C(O)=C1	Pos
224	Baicalin	OC1C(O)C(OC2=C(O)C(O)=C3C(=O)C=C(OC3=C2)C2=CC=CC=C2)OC(C1O)C(O)=O	Pos
225	Luteolin	OC1=CC(O)=C2C(=O)C=C(OC2=C1)C1=CC(O)=C(O)C=C1	Pos
226	Apigenin	OC1=CC=C(C=C1)C1=CC(=O)C2=C(O)C=C(O)C=C2O1	Pos
227	Epigallocatechin Galate	OC1=CC(O)=C2CC(OC(=O)C3=CC(O)=C(O)C(O)=C3)C(OC2=C1)C1=CC(O)=C(O)C(O)=C1	Pos
228	Puerarin	OCC1OC(C(O)C(O)C1O)C1=C(O)C=CC2=C1OC=C(C2=O)C1=CC=C(O)C=C1	Pos
229	Chelerythrine	COC1=C(OC)C2=C[N+](C)=C3C4=CC5=C(OCO5)C=C4C=CC3=C2C=C1	Pos
230	Niacin	OC(=O)C1=CN=CC=C1	Pos
231	Stachydrine	C[N+]1(C)CCCC1C([O-])=O	Pos
232	Lycorine	OC1C=C2CCN3CC4=CC5=C(OCO5)C=C4C(C23)C1O	Pos
233	Camptothecin	CCC1(O)C(=O)OCC2=C1C=C1N(CC3=CC4=CC=CC=C4N=C13)C2=O	Pos
234	Dictamine	COC1=C2C=COC2=NC2=CC=CC=C12	Pos
235	Matrine	O=C1CCCC2C3CCCN4CCCC(CN12)C34	Pos
236	Oxymatrine	[O-][N+]12CCCC3CN4C(CCCC4=O)C(CCC1)C23	Pos
237	Piperine	O=C(C=CC=CC1=CC2=C(OCO2)C=C1)N1CCCCC1	Pos
238	Arecoline	COC(=O)C1=CCCN(C)C1	Pos
239	Evodiamine	CN1C2N(CCC3=C2NC2=CC=CC=C32)C(=O)C2=CC=CC=C12	Pos
240	Rutaecarpine	O=C1N2CCC3=C(NC4=CC=CC=C34)C2=NC2=CC=CC=C12	Pos
241	Tetrandrine	COC1=C2OC3=CC=C(CC4N(C)CCC5=CC(OC)=C(OC6=C7C(CC(C=C1)=C2)N(C)CCC7=CC(OC)=C6OC)C=C45)C=C3	Pos
242	Fangchinoline	COC1=C2OC3=CC=C(CC4N(C)CCC5=CC(OC)=C(OC6=C7C(CC(C=C1)=C2)N(C)CCC7=CC(OC)=C6O)C=C45)C=C3	Pos
243	Vincristine	CCC1(O)CC2CN(C1)CCC1=C(NC3=CC=CC=C13)C(C2)(C(=O)OC)C1=C(OC)C=C2N(C=O)C3C4(CCN5CC=CC(CC)(C45)C(OC(C)=O)C3(O)C(=O)OC)C2=C1	Pos
244	Berberine	COC1=C(OC)C2=C[N+]3=C(C=C2C=C1)C1=CC2=C(OCO2)C=C1CC3	Pos
245	Coptisine	C1OC2=C(O1)C=C1C(CC[N+]3=C1C=C1C=CC4=C(OCO4)C1=C3)=C2	Pos
246	Tetrahydropalmatine	COC1=C(OC)C=C2C3CC4=C(CN3CCC2=C1)C(OC)=C(OC)C=C4	Pos
247	Plumbagin	CC1=CC(=O)C2=C(C=CC=C2O)C1=O	Pos
248	Physcione	COC1=CC(O)=C2C(=O)C3=C(O)C=C(C)C=C3C(=O)C2=C1	Pos
249	Rhein	OC(=O)C1=CC(O)=C2C(=O)C3=C(C=CC=C3O)C(=O)C2=C1	Pos
250	Emodin	CC1=CC(O)=C2C(=O)C3=C(O)C=C(O)C=C3C(=O)C2=C1	Pos
251	Aloe Emodin	OCC1=CC(O)=C2C(=O)C3=C(C=CC=C3O)C(=O)C2=C1	Pos
252	Chrysophanol	CC1=CC(O)=C2C(=O)C3=C(C=CC=C3O)C(=O)C2=C1	Pos
253	Sennosides	OCC1OC(OC2=CC=CC3=C2C(=O)C2=C(C=C(C=C2O)C(O)=O)C3C2C3=C(C(OC4OC(CO)C(O)C(O)C4O)=CC=C3)C(=O)C3=C2C=C(C=C3O)C(O)=O)C(O)C(O)C1O	Pos
254	Isoimperatorin	CC(C)=CCOC1=C2C=CC(=O)OC2=CC2=C1C=CO2	Pos
255	Bergapten	COC1=C2C=CC(=O)OC2=CC2=C1C=CO2	Pos
256	Isopsoralen	O=C1OC2=C(C=CC3=C2C=CO3)C=C1	Pos
257	Psoralen	O=C1OC2=CC3=C(C=CO3)C=C2C=C1	Pos
258	Imperatorin	CC(C)=CCOC1=C2OC(=O)C=CC2=CC2=C1OC=C2	Pos
259	Xanthotoxin	COC1=C2OC(=O)C=CC2=CC2=C1OC=C2	Pos
260	Osthole	COC1=C(CC=C(C)C)C2=C(C=CC(=O)O2)C=C1	Pos
261	Umbelliferone	OC1=CC2=C(C=C1)C=CC(=O)O2	Pos
262	Coumarin	O=C1OC2=CC=CC=C2C=C1	Pos
263	Chlorogenic Acid	OC1CC(O)(CC(OC(=O)C=CC2=CC(O)=C(O)C=C2)C1O)C(O)=O	Pos
264	Eugenol	COC1=C(O)C=CC(CC=C)=C1	Pos
265	Podophyllotoxin	COC1=CC(=CC(OC)=C1OC)C1C2C(COC2=O)C(O)C2=CC3=C(OCO3)C=C12	Pos
266	Nordihydroguaiaretic Acid	CC(CC1=CC(O)=C(O)C=C1)C(C)CC1=CC(O)=C(O)C=C1	Pos
267	Schisandrin B	COC1=C(OC)C(OC)=C2C(CC(C)C(C)CC3=CC4=C(OCO4)C(OC)=C23)=C1	Pos
268	Dioscin	CC1C2C(CC3C4CC=C5CC(CCC5(C)C4CCC23C)OC2OC(CO)C(OC3OC(C)C(O)C(O)C3O)C(O)C2OC2OC(C)C(O)C(O)C2O)OC11CCC(C)CO1	Pos
269	Salvianolic Acid A	OC(=O)C(CC1=CC(O)=C(O)C=C1)OC(=O)C=CC1=C(C=CC2=CC(O)=C(O)C=C2)C(O)=C(O)C=C1	Pos
270	2,3,5,4＇-Tetrahydroxy Stilbene-2-Ο-Β-D-Glucoside	OCC1OC(OC2=C(O)C=C(O)C=C2C=CC2=CC=C(O)C=C2)C(O)C(O)C1O	Pos
271	Gallic Acid	OC(=O)C1=CC(O)=C(O)C(O)=C1	Pos
272	Fumaric Acid	OC(=O)C=CC(O)=O	Pos
273	Gambogic Acid	CC(C)=CCCC1(C)OC2=C(C=C1)C(O)=C1C(=O)C3=CC4CC5C(C)(C)OC(CC=C(C)C(O)=O)(C4=O)C35OC1=C2CC=C(C)C	Pos
274	Jiocerebroside	CCCCCCCCCCCCCCC(O)C(=O)NC(COC1OC(CO)C(O)C(O)C1O)C(O)C=CCCC=CCCCCCCCCC	Pos
275	Colchicine	COC1=C(OC)C(OC)=C2C(CCC(NC(C)=O)C3=CC(=O)C(OC)=CC=C23)=C1	Pos
276	Curcumenolactone A	CC(=O)CCC1C2CC3=C(C)C(=O)OC3CC12C	Neg
277	Catechin	OC1CC2=C(O)C=C(O)C=C2OC1C1=CC(O)=C(O)C=C1	Neg
278	(+)-Taxifolin	OC1C(OC2=CC(O)=CC(O)=C2C1=O)C1=CC(O)=C(O)C=C1	Neg
279	(+)-Gallocatechin	OC1CC2=C(O)C=C(O)C=C2OC1C1=CC(O)=C(O)C(O)=C1	Neg
280	Chebulic Acid	OC(=O)CC(C1C(OC(=O)C2=CC(O)=C(O)C(O)=C12)C(O)=O)C(O)=O	Neg
281	Β-Sitosterol	CCC(CCC(C)C1CCC2C3CC=C4CC(O)CCC4(C)C3CCC12C)C(C)C	Neg
282	Catechin Gallate	OC1=CC(O)=C2CC(OC(=O)C3=CC(O)=C(O)C(O)=C3)C(OC2=C1)C1=CC(O)=C(O)C=C1	Neg
283	Hyperoside	OCC1OC(OC2=C(OC3=CC(O)=CC(O)=C3C2=O)C2=CC(O)=C(O)C=C2)C(O)C(O)C1O	Neg
284	2-Methoxycinnamaldehyde	COC1=CC=CC=C1C=CC=O	Neg
285	Coniferyl Ferulate	COC1=C(O)C=CC(C=CCOC(=O)C=CC2=CC(OC)=C(O)C=C2)=C1	Neg
286	Rosmarinic Acid	OC(=O)C(CC1=CC(O)=C(O)C=C1)OC(=O)C=CC1=CC(O)=C(O)C=C1	Neg
287	Cinnamic Acid	OC(=O)C=CC1=CC=CC=C1	Neg
288	Methyl-P-Coumarate	COC(=O)C=CC1=CC=C(O)C=C1	Neg
289	Caffeic Acid	OC(=O)C=CC1=CC(O)=C(O)C=C1	Neg
290	Ferulic Acid	COC1=C(O)C=CC(C=CC(O)=O)=C1	Neg
291	Salvianic Acid A	OC(CC1=CC(O)=C(O)C=C1)C(O)=O	Neg
292	Methyl Ferulic Acid	COC(=O)C=CC1=CC=C(O)C(OC)=C1	Neg
293	Sinapic Acid	COC1=CC(C=CC(O)=O)=CC(OC)=C1O	Neg
294	5-O-(E)-P-Coumaroylquinic Acid	[H]OC(=O)C1(O)CC(O)C(O)C(C1)OC(=O)C=CC1=CC=C(O)C=C1	Neg
295	Chicoric Acid	OC(=O)C(OC(=O)C=CC1=CC(O)=C(O)C=C1)C(OC(=O)C=CC1=CC(O)=C(O)C=C1)C(O)=O	Neg
296	4,5-Di-O-Caffeoylquinic Acid	OC1CC(O)(CC(OC(=O)C=CC2=CC(O)=C(O)C=C2)C1OC(=O)C=CC1=CC(O)=C(O)C=C1)C(O)=O	Neg
297	Cynarin	OC1CC(CC(OC(=O)C=CC2=CC(O)=C(O)C=C2)C1O)(OC(=O)C=CC1=CC(O)=C(O)C=C1)C(O)=O	Neg
298	2-[(4-{1,3-Dihydroxy-2-[4-(3-Hydroxyprop-1-En-1- Yl)-2-Methoxyphenoxy]Propyl}-2- Methoxyphenyl)Methoxy]-6-(Hydroxymethyl)Oxane- 3,4,5-Triol	[H]C(CO)(OC1=C(OC)C=C(C=CCO)C=C1)C(O)C1=CC=C(COC2OC(CO)C(O)C(O)C2O)C(OC)=C1	Neg
299	Salidroside	OCC1OC(OCCC2=CC=C(O)C=C2)C(O)C(O)C1O	Neg
300	Crenatoside	CC1OC(OC2C(OC(=O)C=CC3=CC(O)=C(O)C=C3)C(CO)OC3OCC(OC23)C2=CC(O)=C(O)C=C2)C(O)C(O)C1O	Neg
301	Forsythoside A	CC1OC(OCC2OC(OCCC3=CC(O)=C(O)C=C3)C(O)C(O)C2OC(=O)C=CC2=CC(O)=C(O)C=C2)C(O)C(O)C1O	Neg
302	Isoverbascoside	CC1OC(OC2C(O)C(COC(=O)C=CC3=CC(O)=C(O)C=C3)OC(OCCC3=CC(O)=C(O)C=C3)C2O)C(O)C(O)C1O	Neg
303	3‴-O-Methylcrenatoside	COC1=C(O)C=CC(C=CC(=O)OC2C(CO)OC3OCC(OC3C2OC2OC(C)C(O)C(O)C2O)C2=CC(O)=C(O)C=C2)=C1	Neg
304	Leucoseceptoside A	COC1=C(O)C=CC(C=CC(=O)OC2C(CO)OC(OCCC3=CC(O)=C(O)C=C3)C(O)C2OC2OC(C)C(O)C(O)C2O)=C1	Neg
305	Martynoside	COC1=C(O)C=C(CCOC2OC(CO)C(OC(=O)C=CC3=CC(OC)=C(O)C=C3)C(OC3OC(C)C(O)C(O)C3O)C2O)C=C1	Neg
306	Echinacoside	CC1OC(OC2C(O)C(OCCC3=CC(O)=C(O)C=C3)OC(COC3OC(CO)C(O)C(O)C3O)C2OC(=O)C=CC2=CC(O)=C(O)C=C2)C(O)C(O)C1O	Neg
307	Verbascoside	CC1OC(OC2C(O)C(OCCC3=CC(O)=C(O)C=C3)OC(CO)C2OC(=O)C=CC2=CC(O)=C(O)C=C2)C(O)C(O)C1O	Neg
308	Polydatin	OCC1OC(OC2=CC(C=CC3=CC=C(O)C=C3)=CC(O)=C2)C(O)C(O)C1O	Neg
309	5-O-Methyl-(E)-Resveratrol 3-O-Beta-D-Glucopyranoside	COC1=CC(C=CC2=CC=C(O)C=C2)=CC(OC2OC(CO)C(O)C(O)C2O)=C1	Neg
310	2,3,5,4′-Tetrahydroxystilbene-2-O-Β-D-Glucoside	CC1(O)C(CO)OC(OC2=C(O)C=C(O)C=C2C=CC2=CC=C(O)C=C2)C(O)C1O	Neg
311	Resveratrol	OC1=CC=C(C=CC2=CC(O)=CC(O)=C2)C=C1	Neg
312	Protocatechuic Aldehyde	OC1=C(O)C=C(C=O)C=C1	Neg
313	Paeonol	COC1=CC(O)=C(C=C1)C(C)=O	Neg
314	Ethyl Gallate	CCOC(=O)C1=CC(O)=C(O)C(O)=C1	Neg
315	6-Gingerol	CCCCCC(O)CC(=O)CCC1=CC(OC)=C(O)C=C1	Neg
316	Ellagic Acid	OC1=C(O)C2=C3C(=C1)C(=O)OC1=C3C(=CC(O)=C1O)C(=O)O2	Neg
317	Methyl Brevifolincarboxylate	COC(=O)C1CC(=O)C2=C1C1=C(O)C(O)=C(O)C=C1C(=O)O2	Neg
318	Ethyl Brevifolincarboxylate	CCOC(=O)C1CC(=O)C2=C1C1=C(O)C(O)=C(O)C=C1C(=O)O2	Neg
319	5-Hydroxy-7-(4″-Hydroxy-3″-Methoxyphenyl)-1-Phenyl-3-Heptanone	COC1=CC(CCC(O)CC(=O)CCC2=CC=CC=C2)=CC=C1O	Neg
320	7-O-Galloyl-D-Sedoheptulose	[2H]C1=C(C=C(O)C(O)=C1O)C(=O)OCC(O)C(O)C(O)C(O)C(=O)CO	Neg
321	Curcumin	COC1=C(O)C=CC(C=CC(=O)CC(=O)C=CC2=CC(OC)=C(O)C=C2)=C1	Neg
322	Tetrahydrocurcumin	COC1=CC(CCC(=O)CC(=O)CCC2=CC=C(O)C(OC)=C2)=CC=C1O	Neg
323	Calebin A	COC1=C(O)C=CC(C=CC(=O)COC(=O)C=CC2=CC(OC)=C(O)C=C2)=C1	Neg
324	Trimethyl Esterdehydrochebulic Acid	COC(=O)C=C(C1C(OC(=O)C2=C1C(O)=C(O)C(O)=C2)C(=O)OC)C(=O)OC	Neg
325	Punarnavoside	OCC1OC(OC2=C(CC3=CC=CC=C3)C=C(OC(=O)CCC3=CC=C(O)C=C3)C(O)=C2)C(O)C(O)C1O	Neg
326	3,5-Di-O-Caffeoylquinic Acid	COC(=O)C1(O)CC(OC(=O)C=CC2=CC(O)=C(O)C=C2)C(O)C(C1)OC(=O)C=CC1=CC(O)=C(O)C=C1	Neg
327	Corilagin	OC1C2COC(=O)C3=CC(O)=C(O)C(O)=C3C3=C(O)C(O)=C(O)C=C3C(=O)OC1C(O)C(OC(=O)C1=CC(O)=C(O)C(O)=C1)O2	Neg
328	1,2,6-Tri-O-Galloyl-Beta-D-Glucopyranose	OC1OC(COC(=O)C2=CC(O)=C(O)C(O)=C2)C(OC(=O)C2=CC(O)=C(O)C(O)=C2)C1(O)COC(=O)C1=CC(O)=C(O)C(O)=C1	Neg
329	1,2,4,6-Tetra-O-Galloyl-Β-D-Glucose	OC1C(COC(=O)C2=CC(O)=C(O)C(O)=C2)OC(OC(=O)C2=CC(O)=C(O)C(O)=C2)C(OC(=O)C2=CC(O)=C(O)C(O)=C2)C1OC(=O)C1=CC(O)=C(O)C(O)=C1	Neg
330	Lamivudine	NC1=NC(=O)N(C=C1)C1CSC(CO)O1	Pos
331	Cordycepin	NC1=NC=NC2=C1N=CN2C1OC(CO)CC1O	Neg
332	Pentoxifylline	CN1C=NC2=C1C(=O)N(CCCCC(C)=O)C(=O)N2C	Neg
333	Theophylline	CN1C2=C(NC=N2)C(=O)N(C)C1=O	Neg
334	Caffeine	CN1C=NC2=C1C(=O)N(C)C(=O)N2C	Pos
335	Riboflavin	CC1=CC2=C(C=C1C)N(CC(O)C(O)C(O)CO)C1=NC(=O)NC(=O)C1=N2	Neg
336	Echinatin	COC1=C(C=CC(=O)C2=CC=C(O)C=C2)C=CC(O)=C1	Neg
337	Isobavachalcone	CC(C)=CCC1=C(O)C=CC(C(=O)C=CC2=CC=C(O)C=C2)=C1O	Neg
338	Hydroxysafflor Yellow A	OCC1OC(C(O)C(O)C1O)C1=C(O)C(=C(O)C=CC2=CC=C(O)C=C2)C(=O)C(O)(C2OC(CO)C(O)C(O)C2O)C1=O	Neg
339	Tephrosone	CC1(C)OC2OC3=C(C2C1O)C(O)=C(C=C3)C(=O)C=CC1=CC=CC=C1	Neg
340	Isosalipurposide	OCC1OC(OC2=CC(O)=CC(O)=C2C(=O)C=CC2=CC=C(O)C=C2)C(O)C(O)C1O	Neg
341	Isoliquiritigenin	OC1=CC=C(C=CC(=O)C2=C(O)C=C(O)C=C2)C=C1	Neg
342	2',4'-Dihydroxy-6'-Methoxy-3',5'-Dimethylchalcone	COC1=C(C)C(O)=C(C)C(O)=C1C(=O)C=CC1=CC=CC=C1	Neg
343	Phlorizin	OCC1OC(OC2=CC(O)=CC(O)=C2C(=O)CCC2=CC=C(O)C=C2)C(O)C(O)C1O	Neg
344	Chamaechromone	OC1=CC=C(C=C1)C(C(C(=O)C1=C(O)C=C(O)C=C1O)C1=COC2=CC(O)=CC(O)=C2C1=O)C1=CC=C(O)C=C1	Neg
345	Thonningianin B	OC1C(O)C2OC(=O)C3=CC(O)=C(O)C(O)=C3C3=C(O)C(O)=C(O)C=C3C(=O)OCC2OC1OC1=CC(O)=C(C(=O)CCC2=CC=CC=C2)C(O)=C1	Neg
346	Thonningianin A	OC1C(OC2=CC(O)=C(C(=O)CCC3=CC=CC=C3)C(O)=C2)OC2COC(=O)C3=CC(O)=C(O)C(O)=C3C3=C(O)C(O)=C(O)C=C3C(=O)OC2C1OC(=O)C1=CC(O)=C(O)C(O)=C1	Neg
347	Liquiritigenin	OC1=CC=C(C=C1)C1CC(=O)C2=C(O1)C=C(O)C=C2	Neg
348	Pinocembrin	OC1=CC(O)=C2C(=O)CC(OC2=C1)C1=CC=CC=C1	Neg
349	Naringenin	OC1=CC=C(C=C1)C1CC(=O)C2=C(O)C=C(O)C=C2O1	Neg
350	Eriodictyol	OC1=CC(O)=C2C(=O)CC(OC2=C1)C1=CC(O)=C(O)C=C1	Pos
351	Fustin	OC1C(OC2=C(C=CC(O)=C2)C1=O)C1=CC(O)=C(O)C=C1	Neg
352	Aromadendrin	OC1C(OC2=CC(O)=CC(O)=C2C1=O)C1=CC=C(O)C=C1	Neg
353	3′-O-Methyl Taxifolin	COC1=CC(=CC=C1O)C1OC2=CC(O)=CC(O)=C2C(=O)C1O	Neg
354	Anastatin A	OC1=CC=C(C=C1)C1CC(=O)C2=C(O1)C=C1OC3=CC(O)=C(O)C=C3C1=C2O	Neg
355	Anastatin B	OC1=CC=C(C=C1)C1CC(=O)C2=C(O)C=C3OC4=CC(O)=C(O)C=C4C3=C2O1	Neg
356	Liquiritin	OCC1OC(OC2=CC=C(C=C2)C2CC(=O)C3=C(O2)C=C(O)C=C3)C(O)C(O)C1O	Neg
357	Tephrorins A	COC1=C(C2C(O)OC(C)(C)C2OC(C)=O)C2=C(C=C1)C(=O)CC(O2)C1=CC=CC=C1	Neg
358	2'-Methoxykurarinone	COC1=CC(O)=C(CC(CC=C(C)C)C(C)=C)C2=C1C(=O)CC(O2)C1=C(OC)C=C(O)C=C1	Neg
359	Silychristin	COC1=C(O)C=CC(=C1)C1OC2=C(C=C(C=C2O)C2OC3=CC(O)=CC(O)=C3C(=O)C2O)C1CO	Neg
360	Tephrorins B	CC1(C)OCC(C1OC(=O)C=CC1=CC=CC=C1)C1=C(O)C=CC2=C1OC(CC2=O)C1=CC=CC=C1	Neg
361	Sikokianin A	COC1=CC=C(C=C1)C1OC2=CC(O)=CC(O)=C2C(=O)C1C1C(OC2=CC(O)=CC(O)=C2C1=O)C1=CC=C(O)C=C1	Neg
362	Naringin	CC1OC(OC2C(O)C(O)C(CO)OC2OC2=CC(O)=C3C(=O)CC(OC3=C2)C2=CC=C(O)C=C2)C(O)C(O)C1O	Neg
363	Neohesperidin	COC1=C(O)C=C(C=C1)C1CC(=O)C2=C(O)C=C(OC3OC(CO)C(O)C(O)C3OC3OC(C)C(O)C(O)C3O)C=C2O1	Neg
364	Chiratin	COC1=C(O)C=C(C=C1)C1CC(=O)C2=C(O)C=C(OC3OC(COC4OC(C)C(O)C(O)C4O)C(O)C(O)C3O)C=C2O1	Neg
365	Pinocembrin-7-O-[3"-O-Galloyl-4",6"- Hexahydroxydiphenoyl]-Β- Glucose (Pghg)	[H]C12COC(=O)C3=CC(O)=C(O)C(O)=C3C3=C(O)C(O)=C(O)C=C3C(=O)C1([H])C(O)C(O)C(OC1=CC(O)=C3C(=O)CC(OC3=C1)C1=CC=CC=C1)O2	Neg
366	Silybin	COC1=C(O)C=CC(=C1)C1OC2=C(OC1CO)C=CC(=C2)C1OC2=CC(O)=CC(O)=C2C(=O)C1O	Neg
367	Anthocyanins	C1=CC=C(C=C1)C1=[O+]C2=CC=CC=C2C=C1	Neg
368	Pelargonidin	OC1=CC=C(C=C1)C1=C(O)C=C2C(O)=CC(O)=CC2=[O+]1	Neg
369	Malvidin	COC1=CC(=CC(OC)=C1O)C1=C(O)C=C2C(O)=CC(O)=CC2=[O+]1	Neg
370	Delphinidin	OC1=CC2=[O+]C(=C(O)C=C2C(O)=C1)C1=CC(O)=C(O)C(O)=C1	Neg
371	Cyanidin-3-Glucoside	OCC1OC(OC2=C([O+]=C3C=C(O)C=C(O)C3=C2)C2=CC(O)=C(O)C=C2)C(O)C(O)C1O	Neg
372	Chrysin	OC1=CC(O)=C2C(=O)C=C(OC2=C1)C1=CC=CC=C1	Pos
373	Galangin	OC1=CC(O)=C2C(OC(=C(O)C2=O)C2=CC=CC=C2)=C1	Neg
374	Baicalein	OC1=C(O)C(O)=C2C(=O)C=C(OC2=C1)C1=CC=CC=C1	Neg
375	Wogonin	COC1=C(O)C=C(O)C2=C1OC(=CC2=O)C1=CC=CC=C1	Neg
376	Oroxylin A	COC1=C(O)C=C2OC(=CC(=O)C2=C1O)C1=CC=CC=C1	Neg
377	Arjunolone	COC1=CC2=C(C=C1O)C(=O)C=C(O2)C1=CC=C(O)C=C1	Neg
378	Kaempferol	OC1=CC=C(C=C1)C1=C(O)C(=O)C2=C(O)C=C(O)C=C2O1	Neg
379	Diosmetin	COC1=C(O)C=C(C=C1)C1=CC(=O)C2=C(O)C=C(O)C=C2O1	Neg
380	Hispidulin	COC1=C(O)C=C2OC(=CC(=O)C2=C1O)C1=CC=C(O)C=C1	Neg
381	Chrysoeriol	COC1=C(O)C=CC(=C1)C1=CC(=O)C2=C(O)C=C(O)C=C2O1	Neg
382	Kaempferide	COC1=CC=C(C=C1)C1=C(O)C(=O)C2=C(O)C=C(O)C=C2O1	Neg
383	Quercetin	OC1=CC(O)=C2C(OC(=C(O)C2=O)C2=CC(O)=C(O)C=C2)=C1	Neg
384	Morin	OC1=CC(O)=C(C=C1)C1=C(O)C(=O)C2=C(O)C=C(O)C=C2O1	Neg
385	Ladanein	COC1=CC=C(C=C1)C1=CC(=O)C2=C(O)C(O)=C(OC)C=C2O1	Neg
386	Isorhamnetin	COC1=C(O)C=CC(=C1)C1=C(O)C(=O)C2=C(O)C=C(O)C=C2O1	Neg
387	Myricetin	OC1=CC(O)=C2C(OC(=C(O)C2=O)C2=CC(O)=C(O)C(O)=C2)=C1	Neg
388	Ombuine	COC1=CC(O)=C2C(=O)C(O)=C(OC2=C1)C1=CC(O)=C(OC)C=C1	Neg
389	Icaritin	COC1=CC=C(C=C1)C1=C(O)C(=O)C2=C(O1)C(CC=C(C)C)=C(O)C=C2O	Neg
390	Casticin	COC1=C(O)C=C(C=C1)C1=C(OC)C(=O)C2=C(O)C(OC)=C(OC)C=C2O1	Neg
391	Ternatin	COC1=C(O)C=CC(=C1)C1=C(OC)C(=O)C2=C(O1)C(OC)=C(OC)C=C2O	Neg
392	Skullcapflavone Ii	COC1=CC=CC(O)=C1C1=CC(=O)C2=C(O1)C(OC)=C(OC)C(OC)=C2O	Neg
393	Nobiletin	COC1=C(OC)C=C(C=C1)C1=CC(=O)C2=C(O1)C(OC)=C(OC)C(OC)=C2OC	Neg
394	Apigenin-7-Glucoside	OCC1OC(OC2=CC(O)=C3C(=O)C=C(OC3=C2)C2=CC=C(O)C=C2)C(O)C(O)C1O	Neg
395	Baicalein 7-O-Glucoside	OCC1OC(OC2=C(O)C(O)=C3C(=O)C=C(OC3=C2)C2=CC=CC=C2)C(O)C(O)C1O	Neg
396	5,2’-Dihydroxy-7-O-Β-ᴅ-Glucuronylflavone	OC1C(O)C(OC2=CC3=C(C(O)=C2)C(=O)C=C(O3)C2=CC=CC=C2O)OC(C1O)C(O)=O	Neg
397	Phegopolin	COC1=CC2=C(C(O)=C1)C(=O)C=C(O2)C1=CC=C(OC2OC(CO)C(O)C(O)C2O)C=C1	Neg
398	Kaempferol-3-O-Α-Lrhamnopyranoside	[H]C1(OOC2=C(OC3=CC(O)=CC(O)=C3C2=O)C2=CC=C(O)C=C2)OC(C)C(O)C(O)C1O	Neg
399	Quercitrin	CC1OC(OC2=C(OC3=CC(O)=CC(O)=C3C2=O)C2=CC(O)=C(O)C=C2)C(O)C(O)C1O	Neg
400	Quercetin-7-O-Α-L-Rhamnoside	CC1OC(OC2=CC(O)=C3C(=O)C(O)=C(OC3=C2)C2=CC(O)=C(O)C=C2)C(O)C(O)C1O	Neg
401	Isoorientin	OCC1OC(C(O)C(O)C1O)C1=C(O)C=C2OC(=CC(=O)C2=C1O)C1=CC(O)=C(O)C=C1	Neg
402	Luteoloside	OCC1OC(OC2=CC(O)=C3C(=O)C=C(OC3=C2)C2=CC(O)=C(O)C=C2)C(O)C(O)C1O	Neg
403	Astragalin	OCC1OC(OC2=C(OC3=CC(O)=CC(O)=C3C2=O)C2=CC=C(O)C=C2)C(O)C(O)C1O	Neg
404	5-Methoxy-(3,4"-Dihydro-3",4"-Diacetoxy)-2",2'-Dimethylpyrano- (7,8:5",6")-Flavone	[H]C1(OC(C)=O)C2=C3OC(=CC(=O)C3=C(OC)C=C2OC(C)(C)C1([H])OC(C)=O)C1=CC=CC=C1	Neg
405	Wogonin 7-O-Glucuronoside	COC1=C(OC2OC(C(O)C(O)C2O)C(O)=O)C=C(O)C2=C1OC(=CC2=O)C1=CC=CC=C1	Neg
406	Luteolin 7-O-Β-ᴅ-Glucuronide	OC1C(O)C(OC2=CC(O)=C3C(=O)C=C(OC3=C2)C2=CC(O)=C(O)C=C2)OC(C1O)C(O)=O	Neg
407	Scutellarin	OC1C(O)C(OC2=C(O)C(O)=C3C(=O)C=C(OC3=C2)C2=CC=C(O)C=C2)OC(C1O)C(O)=O	Neg
408	Homoplantiginin	COC1=C(OC2OC(CO)C(O)C(O)C2O)C=C2OC(=CC(=O)C2=C1O)C1=CC=C(O)C=C1	Neg
409	Scoparin	COC1=C(O)C=CC(=C1)C1=CC(=O)C2=C(O1)C(C1OC(CO)C(O)C(O)C1O)=C(O)C=C2O	Neg
410	Rhamnocitrin 4′-Β-D-Galactopyranoside	COC1=CC(O)=C2C(=O)C(O)=C(OC2=C1)C1=CC=C(OC2OC(CO)C(O)C(O)C2O)C=C1	Neg
411	Quercetin 5-O-Β-ᴅ-Glucopyranoside	[H]C1(OC2=C3C(=O)C(O)=C(OC3=CC(O)=C2)C2=CC(O)=C(O)C=C2)OC(CO)C(O)C(O)C1O	Neg
412	Kaempferol-6′-O-Acetate	CC(=O)OC1OC(OC2=C(OC3=CC(O)=CC(O)=C3C2=O)C2=CC=C(O)C=C2)C(O)C(O)C1O	Neg
413	Cirismarin	COC1=C(OC)C(O)=C2C(=O)C=C(OC2=C1)C1=CC=C(OC2OC(CO)C(O)C(O)C2O)C=C1	Neg
414	Isorhamnetin 3-O-Galactoside	COC1=C(O)C=CC(=C1)C1=C(OC2OC(CO)C(O)C(O)C2O)C(=O)C2=C(O)C=C(O)C=C2O1	Neg
415	Isoquercetin-6’-O-Acetate	CC(=O)OC1OC(OC2=C(OC3=CC(O)=CC(O)=C3C2=O)C2=CC=C(O)C(O)=C2)C(O)C(O)C1O	Neg
416	Robustaflavone	OC1=CC=C(C=C1)C1=CC(=O)C2=C(O)C(=C(O)C=C2O1)C1=C(O)C=CC(=C1)C1=CC(=O)C2=C(O)C=C(O)C=C2O1	Neg
417	Apiin	OCC1OC(OC2=CC(O)=C3C(=O)C=C(OC3=C2)C2=CC=C(O)C=C2)C(OC2OCC(O)(CO)C2O)C(O)C1O	Neg
418	Rhoifolin	CC1OC(OC2C(O)C(O)C(CO)OC2OC2=CC(O)=C3C(=O)C=C(OC3=C2)C2=CC=C(O)C=C2)C(O)C(O)C1O	Neg
419	Kaempferol-3-O-Rutinoside	CC1OC(OCC2OC(OC3=C(OC4=CC(O)=CC(O)=C4C3=O)C3=CC=C(O)C=C3)C(O)C(O)C2O)C(O)C(O)C1O	Neg
420	Saponarin	OCC1OC(OC2=C(C3OC(CO)C(O)C(O)C3O)C(O)=C3C(=O)C=C(OC3=C2)C2=CC=C(O)C=C2)C(O)C(O)C1O	Neg
421	Diosmin	COC1=C(O)C=C(C=C1)C1=CC(=O)C2=C(O)C=C(OC3OC(COC4OC(C)C(O)C(O)C4O)C(O)C(O)C3O)C=C2O1	Pos
422	Rutin	CC1OC(OCC2OC(OC3=C(OC4=CC(O)=CC(O)=C4C3=O)C3=CC(O)=C(O)C=C3)C(O)C(O)C2O)C(O)C(O)C1O	Neg
423	Icariin	COC1=CC=C(C=C1)C1=C(OC2OC(C)C(O)C(O)C2O)C(=O)C2=C(O1)C(CC=C(C)C)=C(OC1OC(CO)C(O)C(O)C1O)C=C2O	Neg
424	Troxerutin	CC1OC(OCC2OC(OC3=C(OC4=CC(OCCO)=CC(O)=C4C3=O)C3=CC(OCCO)=C(OCCO)C=C3)C(O)C(O)C2O)C(O)C(O)C1O	Neg
425	Silidianin	COC1=C(O)C=CC(=C1)C1C2COC3(O)C2C(=CC1C3=O)C1OC2=CC(O)=CC(O)=C2C(=O)C1O	Neg
426	Phyllocoumarin	OC1CC2=C(O)C=C3OC(=O)C=CC3=C2OC1C1=CC(O)=C(O)C=C1	Neg
427	Procyanidine	OC1C(O)C(OC2CC3=C(O)C=C(O)C=C3OC2C2=CC(O)=C(O)C=C2)(OC2=CC(O)=CC(O)=C12)C1=CC(O)=C(O)C=C1	Neg
428	Theaflavin	OC1CC2=C(O)C=C(O)C=C2OC1C1=CC(O)=C(O)C2=C(O)C(=O)C=C(C=C12)C1OC2=CC(O)=CC(O)=C2CC1O	Neg
429	Swertianolin	[H]C1(CO)OC([H])(OC2=CC=C(O)C3=C2C(=O)C2=C(O)C=C(OC)C=C2O3)C(O)C(O)C1O	Neg
430	Garcinone E	CC(C)=CCC1=C(O)C=C2OC3=C(CC=C(C)C)C(O)=C(O)C(CC=C(C)C)=C3C(=O)C2=C1O	Neg
431	Neomangiferin	OCC1OC(OC2=C(O)C=C3OC4=CC(O)=C(C5OC(CO)C(O)C(O)C5O)C(O)=C4C(=O)C3=C2)C(O)C(O)C1O	Neg
432	Haleniaside	COC1=CC2=C(OC3=CC(OC)=C(OC)C(OC4OC(OC5OCC(O)C(O)C5O)C(O)C(O)C4O)=C3C2=O)C(OC)=C1	Neg
433	Daidzein	OC1=CC=C(C=C1)C1=COC2=C(C=CC(O)=C2)C1=O	Neg
434	Genistein	OC1=CC=C(C=C1)C1=COC2=CC(O)=CC(O)=C2C1=O	Pos
435	Kushenin	COC1=C(O)C=C2OC3C(COC4=C3C=CC(O)=C4)C2=C1	Neg
436	Tectorigenin	COC1=C(O)C=C2OC=C(C(=O)C2=C1O)C1=CC=C(O)C=C1	Neg
437	Daidzin	OCC1OC(OC2=CC3=C(C=C2)C(=O)C(=CO3)C2=CC=C(O)C=C2)C(O)C(O)C1O	Neg
438	Tectoridin	COC1=C(OC2OC(CO)C(O)C(O)C2O)C=C2OC=C(C(=O)C2=C1O)C1=CC=C(O)C=C1	Neg
439	Iridin	COC1=CC(=CC(O)=C1OC)C1=COC2=CC(OC3OC(CO)C(O)C(O)C3O)=C(OC)C(O)=C2C1=O	Neg
440	Glabridin	CC1(C)OC2=C(C=C1)C1=C(CC(CO1)C1=C(O)C=C(O)C=C1)C=C2	Neg
441	2-O-Glycosylisovitexin	OCC1OC(OC2C(O)C(O)C(CO)OC2C2=C(O)C=C3OC(=CC(=O)C3=C2O)C2=CC=C(O)C=C2)C(O)C(O)C1O	Neg
442	7-Hydroxy-3-(4-Methoxy-3-{[3,4,5-Trihydroxy-6- (Hydroxymethyl)Oxan-2-Yl]Oxy}Phenyl)-3,4-Dihydro- 2H-1-Benzopyran-4-One	[H]C1(CO)OC(OC2=C(OC)C=CC(=C2)C2COC3=CC(O)=CC=C3C2=O)C(O)C(O)C1O	Neg
443	Lapachol	CC(C)=CCC1=C(O)C2=CC=CC=C2C(=O)C1=O	Neg
444	Tanshinone Iia	CC1=COC2=C1C(=O)C(=O)C1=C2C=CC2=C1CCCC2(C)C	Neg
445	Cryptotanshinone	CC1COC2=C1C(=O)C(=O)C1=C2C=CC2=C1CCCC2(C)C	Neg
446	Santalin	COC1=C(O)C=C2C(=O)C3=C(CCCC3)C(=O)C2=C1O	Neg
447	Shikonin	CC(C)=CCC(O)C1=CC(=O)C2=C(O)C=CC(O)=C2C1=O	Neg
448	Thymoquinone	CC(C)C1=CC(=O)C(C)=CC1=O	Neg
449	Embelin	CCCCCCCCCCCC1=C(O)C(=O)C=C(O)C1=O	Neg
450	Irisquinone	CCCCCCC=CCCCCCCCCCC1=CC(=O)C=C(OC)C1=O	Neg
451	Mangiferin	OCC1OC(C(O)C(O)C1O)C1=C(O)C=C2OC3=CC(O)=C(O)C=C3C(=O)C2=C1O	Neg
452	Rubiadin	CC1=C(O)C=C2C(=O)C3=CC=CC=C3C(=O)C2=C1O	Neg
453	Purpurin	OC1=CC(O)=C(O)C2=C1C(=O)C1=CC=CC=C1C2=O	Neg
454	Munjistin	OC(=O)C1=C(O)C=C2C(=O)C3=CC=CC=C3C(=O)C2=C1O	Neg
455	Aurantio-Obtusin	COC1=C(O)C=C2C(=O)C3=CC(C)=C(O)C(OC)=C3C(=O)C2=C1O	Neg
456	Chrysophanols 1-O-Glucoside	[H]C1(CO)OC(OC2=C3C(=O)C4=C(C=CC=C4O)C(=O)C3=CC(C)=C2)C(O)C(O)C1O	Neg
457	Chrysophanol 8-O-Β-Dglucoside	CC1=CC(O)=C2C(=O)C3=C(C=CC=C3OC3OC(CO)C(O)C(O)C3O)C(=O)C2=C1	Neg
458	Ruberythric Acid	OC1COC(OCC2OC(OC3=C(O)C4=C(C=C3)C(=O)C3=CC=CC=C3C4=O)C(O)C(O)C2O)C(O)C1O	Neg
459	Rhein 8-O-Glucoside	OCC1OC(OC2=CC=CC3=C2C(=O)C2=C(O)C=C(C=C2C3=O)C(O)=O)C(O)C(O)C1O	Neg
460	Barbaloin	OCC1OC(C(O)C(O)C1O)C1C2=CC(CO)=CC(O)=C2C(=O)C2=C1C=CC=C2O	Neg
461	Hypericin	CC1=CC(=O)C2=C(O)C3=C(O)C=C(O)C4=C3C3=C5C6=C4C(O)=CC(O)=C6C(O)=C4C(=O)C=C(C)C(C1=C23)=C54	Neg
462	Antroquinonol	COC1=C(OC)C(=O)C(C)C(CC=C(C)CCC=C(C)CCC=C(C)C)C1O	Neg
463	4-Acetylantroquinonol B	COC1=C(OC)C(=O)C(C)C(CC=C(C)CCC=C(C)CC2CC(C)C(=O)O2)C1OC(C)=O	Neg
464	Tanshinone I	CC1=COC2=C1C(=O)C(=O)C1=C2C=CC2=C1C=CC=C2C	Neg
465	Dihydrotanshinone	CC1COC2=C1C(=O)C(=O)C1=C2C=CC2=C1C=CC=C2C	Neg
466	Spicatolignan B	COC1=CC(C=CC(O)=O)=CC2=C1OC(C2CO)C1=CC(OC)=C(O)C=C1	Neg
467	Spicatolignan A	COC1=CC(C=CC(O)=O)=CC2=C1OC(=C2COC1OC(CO)C(O)C(O)C1O)C1=CC(OC)=C(O)C(OC)=C1	Neg
468	Arctigenin	COC1=C(OC)C=C(CC2COC(=O)C2CC2=CC(OC)=C(O)C=C2)C=C1	Neg
469	Arctiin	COC1=C(OC)C=C(CC2COC(=O)C2CC2=CC(OC)=C(OC3OC(CO)C(O)C(O)C3O)C=C2)C=C1	Neg
470	Phyllanthin	COCC(CC1=CC(OC)=C(OC)C=C1)C(COC)CC1=CC(OC)=C(OC)C=C1	Neg
471	Secoisolariciresinol Diglucoside	COC1=C(O)C=CC(CC(COC2OC(CO)C(O)C(O)C2O)C(COC2OC(CO)C(O)C(O)C2O)CC2=CC(OC)=C(O)C=C2)=C1	Neg
472	Hypophyllanthin	COCC1CC2=CC(OC)=C3OCOC3=C2C(C1COC)C1=CC(OC)=C(OC)C=C1	Neg
473	Nirtetralin	COCC1CC2=CC3=C(OCO3)C(OC)=C2C(C1COC)C1=CC(OC)=C(OC)C=C1	Neg
474	Podophyllin	COC1=CC(=CC(OC)=C1OC)C1C(C(CO)C(O)C2=CC3=C(OCO3)C=C12)C(O)=O	Neg
475	Vitexin 1 (Vb-1)	[H]C1(C(CO)C(=CC2=CC(OC)=C(O)C=C12)C(C)=O)C1=CC=C(O)C(OC)=C1	Neg
476	Phyltetralin	COCC1CC2=CC(OC)=C(OC)C=C2C(C1COC)C1=CC(OC)=C(OC)C=C1	Neg
477	Helioxanthin	O=C1OCC2=C1C=C1C=CC3=C(OCO3)C1=C2C1=CC2=C(OCO2)C=C1	Neg
478	Saucerneol G	CC(CC1=CC2=C(OCO2)C=C1O)C(C)C(=O)C1=CC2=C(OCO2)C=C1	Neg
479	Schisandrin C	COC1=C2C(CC(C)C(C)CC3=CC4=C(OCO4)C(OC)=C23)=CC2=C1OCO2	Neg
480	Schisanhenol	COC1=C(OC)C(O)=C2C(CC(C)C(C)CC3=CC(OC)=C(OC)C(OC)=C23)=C1	Neg
481	Gomisin A	COC1=C(OC)C(OC)=C2C(CC(C)(O)C(C)CC3=CC4=C(OCO4)C(OC)=C23)=C1	Neg
482	Schisandrin A	COC1=C(OC)C(OC)=C2C(CC(C)C(C)CC3=CC(OC)=C(OC)C(OC)=C23)=C1	Neg
483	Gomisin S	COC1=C(OC)C(OC)=C2C(=C1)C(O)C(C)C(C)CC1=CC(O)=C(OC)C(OC)=C21	Neg
484	Interiotherin A	COC1=C2C(CC(C)C(C)C(OC(=O)C3=CC=CC=C3)C3=CC4=C(OCO4)C(OC)=C23)=CC2=C1OCO2	Neg
485	Schizantherin B	COC1=C(OC)C(OC)=C2C3C(C=C4OCOC4=C3OC)=CC(C)C(C)(O)C(OC(=O)C(C)=CC)C2=C1	Neg
486	Schizandrin A	COC1=C(OC)C(OC)=C2C(=C1)C(OC(=O)C(C)=CC)C(C)(O)C(C)CC1=CC(O)=C(OC)C(OC)=C21	Neg
487	Schisantherin D	COC1=C2C(CC(C)C(C)(O)C(OC(=O)C3=CC=CC=C3)C3=CC4=C(OCO4)C(OC)=C23)=CC2=C1OCO2	Neg
488	2,2′,5,5′-Tetramethoxy-3,4,3′,4′-Dimethylenedioxy-6,6′-Dimethyl Biphenyl	COC1=C2OCOC2=C(OC)C(=C1C)C1=C(OC)C2=C(OCO2)C(OC)=C1C	Neg
489	Bifendate	COC(=O)C1=CC(OC)=C2OCOC2=C1C1=C2OCOC2=C(OC)C=C1C(=O)OC	Neg
490	Schischinone	COC1=C(OC)C(OC)=C(C(CO)=C1)C1=C(OC)C2=C(OCO2)C=C1CC(C)C(C)=O	Neg
491	Sauchinone	CC1CC2C3C(C1C)C1=CC4=C(OCO4)C=C1OC31OCOC1=CC2=O	Neg
492	Pinoresinol	COC1=C(O)C=CC(=C1)C1OCC2C1COC2C1=CC(OC)=C(O)C=C1	Neg
493	Sesamin	C1OC2=C(O1)C=C(C=C2)C1OCC2C1COC2C1=CC2=C(OCO2)C=C1	Neg
494	Fargesin	COC1=C(OC)C=C(C=C1)C1OCC2C1COC2C1=CC2=C(OCO2)C=C1	Neg
495	Phillygenin	COC1=C(OC)C=C(C=C1)C1OCC2C1COC2C1=CC(OC)=C(O)C=C1	Neg
496	Liirodendrin	COC1=CC(=CC(OC)=C1OC1OC(CO)C(O)C(O)C1O)C1OCC2C1COC2C1=CC(OC)=C(OC2OC(CO)C(O)C(O)C2O)C(OC)=C1	Neg
497	Anthricin	COC1=CC(=CC(OC)=C1OC)C1C2C(COC2=O)CC2=CC3=C(OCO3)C=C12	Neg
498	Manassantin B	COC1=C(OC)C=C(C=C1)C(O)C(C)OC1=C(OC)C=C(C=C1)C1OC(C(C)C1C)C1=CC(OC)=C(OC(C)C(O)C2=CC3=C(OCO3)C=C2)C=C1	Neg
499	Manassantin A	COC1=C(OC)C=C(C=C1)C(O)C(C)OC1=C(OC)C=C(C=C1)C1OC(C(C)C1C)C1=CC(OC)=C(OC(C)C(O)C2=CC(OC)=C(OC)C=C2)C=C1	Neg
500	Kaerophyllin	COC1=C(OC)C=C(C=C2C(CC3=CC4=C(OCO4)C=C3)COC2=O)C=C1	Neg
501	Biphenyldicarboxylate	OC(=O)C1=CC=CC(C2=CC=CC=C2)=C1C(O)=O	Neg
502	Magnolol	OC1=C(C=C(CC=C)C=C1)C1=C(O)C=CC(CC=C)=C1	Neg
503	Honokiol	OC1=C(CC=C)C=C(C=C1)C1=C(O)C=CC(CC=C)=C1	Neg
504	Schisandrins	COC1=C(OC)C(OC)=C2C(CC(C)C(C)(O)CC3=CC(OC)=C(OC)C(OC)=C23)=C1	Neg
505	Ononitol	COC1C(O)C(O)C(O)C(O)C1O	Neg
506	Ononitol Monohydrate	OCC1C(O)C(O)C(O)C(O)C1O	Neg
507	Allicin	C=CCSS(=O)CC=C	Neg
508	Sulforaphane	CS(=O)CCCCN=C=S	Neg
509	Vitamin E	CC(C)CCCC(C)CCCC(C)CCCC1(C)CCC2=C(C)C(O)=C(C)C(C)=C2O1	Pos
510	Moscatilin	COC1=CC(CCC2=CC(OC)=C(O)C=C2)=CC(OC)=C1O	Neg
511	Erianin	COC1=CC(CCC2=CC(O)=C(OC)C=C2)=CC(OC)=C1OC	Neg
512	Crepidatin	COC1=CC(CCC2=CC(OC)=C(O)C=C2)=CC(OC)=C1OC	Neg
513	Chrysotobibenzyl	COC1=CC(CCC2=CC(OC)=C(OC)C=C2)=CC(OC)=C1OC	Neg
514	Glucuronolactone	OC(C=O)C1OC(=O)C(O)C1O	Neg
515	Erythrocentaurin	O=CC1=CC=CC2=C1CCOC2=O	Neg
516	N-Butylidenephthalide	CCCC=C1OC(=O)C2=CC=CC=C12	Neg
517	7-Methoxy-2,2-Dimethyl -Chromene	COC1=CC=C2C=CC(C)(C)OC2=C1	Pos
518	Vanitaracin A	CCC(C)CC(C)C(=O)OC1C(=O)C2=C3CC(O)CC(C)C3=C(O)C=C2C(C)(O)C1=O	Neg
519	Capillarisin	COC1=C(O)C=C2OC(OC3=CC=C(O)C=C3)=CC(=O)C2=C1O	Neg
520	5-Hydroxymethylfurfural	OCC1=CC=C(O1)C=O	Neg
521	Fucoxanthin	CC(=O)OC1CC(C)(C)C(=C=CC(C)=CC=CC(C)=CC=CC=C(C)C=CC=C(C)C(=O)CC23OC2(C)CC(O)CC3(C)C)C(C)(O)C1	Neg
522	Decaldehyde	CCCCCCCCCC=O	Neg
523	Capillene	CC#CC#CCC1=CC=CC=C1	Neg
524	Capillone	CC=CC=CC(=O)C1=CC=CC=C1	Neg
525	Picroliv	COC1=C(OC(=O)C=CC2=CC=CC=C2)C=CC(=C1)C(=O)OC1OC(CO)C(O)C(O)C1O	Neg
526	Glucoerucin	CSCCCCC(SC1OC(CO)C(O)C(O)C1O)=NOS(O)(=O)=O	Neg
527	Sarmentosins	OCC1OC(OCC=C(CO)C#N)C(O)C(O)C1O	Neg
528	Menisdaurin	OCC1OC(OC2CC(O)C=CC2=CC#N)C(O)C(O)C1O	Neg
529	Amygdalin	OCC1OC(OCC2OC(OC(C#N)C3=CC=CC=C3)C(O)C(O)C2O)C(O)C(O)C1O	Neg
530	Kinsenoside	OCC1OC(OC2COC(=O)C2)C(O)C(O)C1O	Neg
531	Arbutin	OCC1OC(OC2=CC=C(O)C=C2)C(O)C(O)C1O	Neg
532	Gastrodin	OCC1OC(OC2=CC=C(CO)C=C2)C(O)C(O)C1O	Neg
533	Neanoside B	COCC1=C(O)C2=CC=CC=C2C(O)=C1COC1OC(COC2OC(CO)C(O)C(O)C2O)C(O)C(O)C1O	Neg
534	Dulcitol	OCC(O)C(O)C(O)C(O)CO	Neg
535	Vitamin C	OCC(O)C1OC(=O)C(O)=C1O	Neg
536	1-Hydroxyacridone	OC1=CC=CC2=C1C(=O)C1=CC=CC=C1N2	Neg
537	1,7-Dihydroxy-N-Methylacridone	CN1C2=CC=C(O)C=C2C(=O)C2=C(O)C=CC=C12	Neg
538	Rutacridone	CN1C2=CC=CC=C2C(=O)C2=C(O)C=C3OC(CC3=C12)C(C)=C	Neg
539	Noracronycine	CN1C2=CC=CC=C2C(=O)C2=C(O)C=C3OC(C)(C)C=CC3=C12	Neg
540	Cepharanthine	COC1=C2OC3=CC=C(CC4N(C)CCC5=CC6=C(OCO6)C(OC6=C(OC)C=C7CCN(C)C(CC(C=C1)=C2)C7=C6)=C45)C=C3	Neg
541	Boldine	COC1=C(O)C=C2CC3N(C)CCC4=CC(O)=C(OC)C(C2=C1)=C34	Neg
542	Corydine	COC1=C(O)C2=C3C(CC4=C2C(OC)=C(OC)C=C4)N(C)CCC3=C1	Neg
543	Betacyanin	OCC1OC(OC2=C(O)C=C3C(CC(C([O-])=O)[N+]3=CC=C3CC(NC(=C3)C(O)=O)C(O)=O)=C2)C(O)C(O)C1O	Neg
544	2-Bromo-Α-Ergocryptine	CC(C)CC1N2C(=O)C(NC(=O)C3CN(C)C4CC5=C(Br)NC6=CC=CC(=C56)C4=C3)(OC2(O)C2CCCN2C1=O)C(C)C	Pos
545	Corynoline	CN1CC2=C(C=CC3=C2OCO3)C2(C)C(O)CC3=CC4=C(OCO4)C=C3C12	Neg
546	Homoharringtonine	COC(=O)CC(O)(CCCC(C)(C)O)C(=O)OC1C2C3=CC4=C(OCO4)C=C3CCN3CCCC23C=C1OC	Neg
547	Trigonelline	C[N+]1=CC=CC(=C1)C([O-])=O	Neg
548	4-(2-Formyl-5-Hydroxy-1H-Pyrrol-1-Yl)Butanoic Acid	OC(=O)CCCN1C(O)=CC=C1C=O	Neg
549	4-(2-Formyl-5-Methoxy-1H-Pyrrol-1-Yl)Butanoic Acid	COC1=CC=C(C=O)N1CCCC(O)=O	Neg
550	Methyl 4-(2-Formyl-5-Methoxy-1H-Pyrrol-1- Yl)Butanoate	COC(=O)CCCN1C(OC)=CC=C1C=O	Neg
551	Tetramethylpyrazine	CC1=NC(C)=C(C)N=C1C	Neg
552	Parfumine	COC1=C(O)C=C2C(CCN(C)C22CC3=C(C2=O)C2=C(OCO2)C=C3)=C1	Neg
553	Armepavine	COC1=C(OC)C=C2C(CC3=CC=C(O)C=C3)N(C)CCC2=C1	Neg
554	Pyropheophorbide	CCC1=C2NC(C=C3NC(=CC4=N\C(C(CCC(O)=O)C4C)=C4\CC(=O)C5=C(C)C(=C2)N=C45)C(C)=C3C=C)=C1C	Neg
555	Pheophorbide A	CCC1=C2NC(C=C3NC(=CC4=N\C(C(CCC(O)=O)C4C)=C4\C(C(=O)OC)C(=O)C5=C(C)C(=C2)N=C45)C(C)=C3C=C)=C1C	Neg
556	Boschniakine	CC1CCC2=C1C=NC=C2C=O	Neg
557	Neoswertin	CC=C1CNC(O)C2=C1CCOC2=O	Neg
558	Kopsinine	COC(=O)C1CC23CCCN4CCC5(C24)C2=CC=CC=C2NC15CC3	Neg
559	Diaboline	CC(=O)N1C2C3C4CC5N(CCC25C2=CC=CC=C12)CC4=CCOC3O	Neg
560	Hydroxycamptothecin	CCC1(O)C(=O)OCC2=C1C=C1N(CC3=C1N=C1C=CC(O)=CC1=C3)C2=O	Neg
561	Brucine	COC1=C(OC)C=C2C(=C1)N1C3C4C(CC1=O)OCC=C1CN5CCC23C5CC41	Neg
562	Solamargine	CC1C2C(CC3C4CC=C5CC(CCC5(C)C4CCC23C)OC2OC(CO)C(OC3OC(C)C(O)C(O)C3O)C(O)C2OC2OC(C)C(O)C(O)C2O)OC11CCC(C)CN1	Neg
563	Solanine	CC1C2CCC(C)CN2C2CC3C4CC=C5CC(CCC5(C)C4CCC3(C)C12)OC1OC(CO)C(O)C(OC2OC(CO)C(O)C(O)C2O)C1OC1OC(C)C(O)C(O)C1O	Neg
564	Aconine	CCN1CC2(COC)C3C(OC)C4C1C3(C1CC3(O)C(O)C1C4(O)C(O)C3OC)C(CC2O)OC	Neg
565	Metformin	CN(C)C(=N)N=C(N)N	Pos
566	Harmaline	COC1=CC2=NC3=C(C)NCCC3=C2C=C1	Pos
567	Kynurenic Acid	OC(=O)C1=CC(=O)C2=CC=CC=C2N1	Neg
568	Sparteine	C1CCN2CC3CC(CN4CCCCC34)C2C1	Neg
569	Sophocarpine	O=C1C=CCC2C3CCCN4CCCC(CN12)C34	Neg
570	Sophoranol	OC12CCCN3CCCC(C4CCCC(=O)N4C1)C23	Neg
571	Vasicine	OC1CCN2CC3=CC=CC=C3N=C12	Neg
572	Vasicinone	OC1CCN2C1=NC1=CC=CC=C1C2=O	Neg
573	Halofuginone	OC1CCCNC1CC(=O)CN1C=NC2=CC(Br)=C(Cl)C=C2C1=O	Neg
574	Anisodamine	CN1C2CC(O)C1CC(C2)OC(=O)C(CO)C1=CC=CC=C1	Neg
575	Sinomenine	COC1=CC2C3CC4=C(C(O)=C(OC)C=C4)C2(CCN3C)CC1=O	Neg
576	Astragalus Polysaccharide	[O-][N+](=O)C1=CC=C(C=C1)C1=CSC(CCl)=N1	Neg
577	Melatonin	COC1=CC2=C(NC=C2CCNC(C)=O)C=C1	Neg
578	6-Hydroxymelatonin	COC1=C(O)C=C2NC=C(CCNC(C)=O)C2=C1	Neg
579	Bufothionine	C[N+]1(C)CCC2=CNC3=C2C1=C(OS(O)=O)C=C3	Neg
580	Cappariloside A	OCC1OC(OC2=CC=CC3=C2C(CC#N)=CN3)C(O)C(O)C1O	Neg
581	Neferine	COC1=CC=C(CC2N(C)CCC3=CC(OC)=C(OC4=C(O)C=CC(CC5N(C)CCC6=CC(OC)=C(OC)C=C56)=C4)C=C23)C=C1	Neg
582	Auricularine	CN(C)CCC1=C(NC2=CC=CC=C12)C1C2C(C=C(C)CC2(C)C)C23NC4=CC=CC=C4C12CCN3C	Neg
583	2-Hydroxyyunnandaphnine D	COC(=O)C1CC23C4N5CC(C)C4(O)CCC2(C)C(C5)CCC2=C3C1CC2	Neg
584	Demethyleneberberine	COC1=C(OC)C2=C[N+]3=C(C=C2C=C1)C1=CC(O)=C(O)C=C1CC3	Neg
585	Columbamine	COC1=C(O)C=C2C(CC[N+]3=C2C=C2C=CC(OC)=C(OC)C2=C3)=C1	Neg
586	Palmatine	COC1=C(OC)C=C2C(CC[N+]3=C2C=C2C=CC(OC)=C(OC)C2=C3)=C1	Neg
587	Berberrubine	COC1=C(O)C2=C[N+]3=C(C=C2C=C1)C1=CC2=C(OCO2)C=C1CC3	Neg
588	Peimisine	CC1C2NCC(C)CC2OC11CCC2C3CC(=O)C4CC(O)CCC4(C)C3CC2=C1C	Neg
589	Tryptanthrin	O=C1C2=NC3=CC=CC=C3C(=O)N2C2=CC=CC=C12	Neg
590	Swainonine	OC1CN2CCCC(O)C2C1O	Neg
591	Fumarine	CN1CCC2=CC3=C(OCO3)C=C2C(=O)CC2=C(C1)C1=C(OCO1)C=C2	Neg
592	Dehydrocavidine	COC1=C(OC)C=C2C3C(C)C4=C(CN3C=CC2=C1)C1=C(OCO1)C=C4	Neg
593	Conessine	CC1C2CCC3C4CC=C5CC(CCC5(C)C4CCC23CN1C)N(C)C	Neg
594	L-Theanine	CCNC(=O)CCC(N)C(O)=O	Neg
595	Acetyl Ilicifolius Alkaloids A	CC(=O)OC1=CC=CC2=C1NC(=O)O2	Neg
596	Piperlonguminine	CC(C)CNC(=O)C=CC=CC1=CC2=C(OCO2)C=C1	Neg
597	Clausenamide	CN1C(C(O)C2=CC=CC=C2)C(C(O)C1=O)C1=CC=CC=C1	Neg
598	Capsaicin	COC1=C(O)C=CC(CNC(=O)CCCCC=CC(C)C)=C1	Neg
599	N-Trans-Feruloyltyramine	COC1=C(O)C=CC(C=CC(=O)NCCC2=CC=C(O)C=C2)=C1	Neg
600	Camphorataimide B	CC(C)CC1=C(C(=O)NC1=O)C1=CC=C(OCC=C(C)C)C=C1	Neg
601	Piplartine	COC1=CC(C=CC(=O)N2CCC=CC2=O)=CC(OC)=C1OC	Neg
602	N-2-[4-(3,3-Dimethylallyloxy) Phenyl] Ethylcinnamide	CC(C)=CCOC1=CC=C(CCNC(=O)C=CC2=CC=CC=C2)C=C1	Neg
603	N-Trans-Feruloyl-3-Methyldopamine	COC1=C(O)C=CC(C=CC(=O)N(C)CCC2=CC(O)=C(O)C=C2)=C1	Neg
604	Kukoamine A	OC1=C(O)C=C(CCC(=O)NCCCNCCCCNCCCNC(=O)CCC2=CC(O)=C(O)C=C2)C=C1	Neg
605	1-O-Β-D-Glucopyranosyl-(2S,3R,4E,8Z)-2-N-Palmitoyloctadecasphinga-4,8-Dienine	CCCCCCCCCCCCCCCC(=O)NC(COC1OC(CO)C(O)C(O)C1O)C(O)C=CCCC=CCCCCCCCCC	Neg
606	Raffinose	OCC1OC(CO)(OC2OC(COC3OC(CO)C(O)C(O)C3O)C(O)C(O)C2O)C(O)C1O	Neg
607	Stachyose	OCC1OC(CO)(OC2OC(COC3OC(COC4OC(CO)C(O)C(O)C4O)C(O)C(O)C3O)C(O)C(O)C2O)C(O)C1O	Neg
608	Verbascose	OCC1OC(CO)(OC2OC(COC3OC(COC4OC(COC5OC(CO)C(O)C(O)C5O)C(O)C(O)C4O)C(O)C(O)C3O)C(O)C(O)C2O)C(O)C1O	Neg
609	Elemene	CC(=C)C1CCC(C)(C=C)C(C1)C(C)=C	Neg
610	Xanthorrhizol	CC(CCC=C(C)C)C1=CC(O)=C(C)C=C1	Neg
611	Bisabolol	CC(C)=CCCC(C)(O)C1CCC(C)=CC1	Neg
612	Costunolide	CC1=CCCC(C)=CC2OC(=O)C(=C)C2CC1	Neg
613	Bilobanone	CC(C)CC1=CC(=CO1)C1CC=C(C)C(=O)C1	Neg
614	(1R,2Z,5S,8E)-2,10,10-Trimethyl-6- Methylidenecycloundeca-2,8-Diene-1,5-Diol	CC1=CCC(O)C(=C)CC=CC(C)(C)CC1O	Neg
615	4,5-Dihydroblumenol	CC(O)C=CC12OC1(C)CC(O)C(O)C2(C)C	Neg
616	Linderalactone	CC1=COC2=C1C1OC(=O)C(CCC=C(C)C2)=C1	Neg
617	(1S,3R,5S,8R,10R,13S)-1,6,6,10-Tetramethyl-4,9,14- Trioxatetracyclo[11.1.0.0³,⁵.0⁸,¹⁰]Tetradecane	[H]C12CC3(C)OC3([H])CCC3(C)OC3([H])CC(C)(C)C1([H])O2	Neg
618	Linderane	CC1=COC2=C1C1OC(=O)C3(CCC=C(C)C2)OC13	Neg
619	Dihydroartemisinin	CC1CCC2C(C)C(O)OC3OC4(C)CCC1C23OO4	Neg
620	Calamenene	CC(C)C1CCC(C)C2=C1C=C(C)C=C2	Neg
621	Β-Caryophyllene	CC1=CCCC(=C)C2CC(C)(C)C2CC1	Neg
622	Valencene	CC1CCC=C2CCC(CC12C)C(C)=C	Neg
623	Eudesmane	CC(C)C1CCC2(C)CCCC(C)C2C1	Neg
624	Atractylon	CC1=COC2=C1CC1C(=C)CCCC1(C)C2	Neg
625	Β Vetivone	CC1CC(=O)C=C(C)C11CCC(C1)=C(C)C	Neg
626	Αvetivone	CC1CC(=O)C=C2CCC(CC12C)=C(C)C	Neg
627	Caryophyllene Oxide	CC12CCC3C(CC3(C)C)C(=C)CCC1O2	Neg
628	Β-Eudesmol	CC(C)(O)C1CCC2(C)CCCC(=C)C2C1	Neg
629	Atractylenolide I	CC1=C2CC3C(=C)CCCC3(C)C=C2OC1=O	Neg
630	Isoalantolactone	CC12CCCC(=C)C1CC1C(C2)OC(=O)C1=C	Neg
631	1Β--Hydroxy-10Β-H-Guaia-4,11-Dien-3-One	[H]C1(CCC(C)C2(O)CC(=O)C(C)=C2C1)C(C)=C	Neg
632	Artemisinic Acid	CC1CCC(C2C=C(C)CCC12)C(=C)C(O)=O	Neg
633	Curcumol	CC(C)C1CC23OC1(O)CC(=C)C2CCC3C	Neg
634	(1S,2S,5E,9S,10R)-1,5,8,8- Tetramethylbicyclo[8.1.0]Undec-5-Ene-2,9-Diol	[H]C12CC1(C)C(O)CCC(C)=CCC(C)(C)C2O	Neg
635	Caryolane 1,9Β-Diol	CC1(C)CC2C1CCC1(C)CC2(O)CCC1O	Neg
636	Achilline	CC1C2CCC(C)=C3C(C2OC1=O)C(C)=CC3=O	Neg
637	Hydroxylindestrenolide	CC1C(=O)OC2(O)CC3(C)C=CCC(=C)C3C=C12	Neg
638	Parthenolide	CC1=CCCC2(C)OC2C2OC(=O)C(=C)C2CC1	Neg
639	Onitin	CC1=C(CCO)C(C)=C(O)C2=C1C(=O)C(C)(C)C2	Neg
640	Grosheimol	CC1C2C3OC(=O)C(=C)C3C(O)CC(=C)C2CC1=O	Neg
641	Linderagalactone E	CC1=C2C(O)C3C(C)=CCC(O)C3(C)CC2(O)OC1=O	Neg
642	Aplysin	CC1CCC2(C)C3=CC(Br)=C(C)C=C3OC12C	Neg
643	Cynaropicrin	OCC(=C)C(=O)OC1CC(=C)C2CC(O)C(=C)C2C2OC(=O)C(=C)C12	Neg
644	Sarcaglaboside A	CC1=C2CC3C(=C)CCC(OC4OC(CO)C(O)C(O)C4O)C3(C)CC2OC1=O	Neg
645	Delta(8)-Tetrahydrocannabivarin	[H]C12CC=C(C)CC1C1=C(OC2(C)C)C=C(CCC)C=C1O	Neg
646	Cannabidiol	CCCCCC1=CC(O)=C(C2C=C(C)CCC2C(C)=C)C(O)=C1	Neg
647	Carvacrol	CC(C)C1=CC(O)=C(C)C=C1	Neg
648	Thymol	CC(C)C1=C(O)C=C(C)C=C1	Neg
649	(-)-1-P-Menthene-7,8-Diol	CC(C)(O)C1CCC(CO)=CC1	Neg
650	Β-Ionone	CC(=O)C=CC1=C(C)CCCC1(C)C	Neg
651	Myrtenal	CC1(C)C2CC1C(C=O)=CC2	Neg
652	Albiflorin	CC12CC(O)C3CC1(OC1OC(CO)C(O)C(O)C1O)C3(COC(=O)C1=CC=CC=C1)C(=O)O2	Neg
653	Paeoniflorin	CC12CC3(O)OC(O1)C1(COC(=O)C4=CC=CC=C4)C3CC21OC1OC(CO)C(O)C(O)C1O	Neg
654	Benzoylpaeoniflorin	CC12CC3(O)OC(O1)C1(COC(=O)C4=CC=CC=C4)C3CC21OC1OC(COC(=O)C2=CC=CC=C2)C(O)C(O)C1O	Neg
655	Β-Myrcene	CC(C)=CCCC(=C)C=C	Neg
656	Α-Phellandrene	CC(C)C1CC=C(C)C=C1	Neg
657	Geraniol	CC(C)=CCCC(C)=CCO	Neg
658	Glaucocalyxin A	CC1(C)C2CC(O)C34C(O)C(CCC3C2(C)CCC1=O)C(=C)C4=O	Neg
659	Ponicidin	CC1(C)CCC(O)C23C4OC5C6CCC2C5(C(=O)C6=C)C(O)(O4)C(O)C13	Neg
660	Oridonin	CC1(C)CCC(O)C23COC(O)(C(O)C12)C12C(O)C(CCC31)C(=C)C2=O	Neg
661	Stevioside	CC12CCCC(C)(C1CCC13CC(=C)C(C1)(CCC23)OC1OC(CO)C(O)C(O)C1OC1OC(CO)C(O)C(O)C1O)C(=O)OC1OC(CO)C(O)C(O)C1O	Neg
662	Neocrotocembranal	CC(C)C1=CC=C(C)CCC=C(C)CCC=C(CC1)C=O	Neg
663	Mukulol	CC(C)C1CCC(C)=CCCC(C)=CCCC(C)=CC1O	Neg
664	Acanthoic Acid	CC1(CC=C2C(CCC3C(C)(CCCC23C)C(O)=O)C1)C=C	Neg
665	Abietic Acid	CC(C)C1=CC2=CCC3C(C)(CCCC3(C)C(O)=O)C2CC1	Neg
666	Carnosic Acid	CC(C)C1=C(O)C(O)=C2C(CCC3C(C)(C)CCCC23C(O)=O)=C1	Neg
667	Nodosin	CC1(C)CCC2OC(=O)C34CC(CC(O)C3C22COC(O)C12)C(=C)C4=O	Neg
668	Pekinenal	[H]C12CCC(C)=CCCC(C)=CCC(O)C(C=O)=CC1([H])C2(C)C	Neg
669	Tinosporone	CC12CCC3C(=O)OC(CC3(C)C1C(=O)C=CC2O)C1=COC=C1	Neg
670	Dehydroandrographolide	CC1(CO)C(O)CCC2(C)C(CC=C3C(O)=COC3=O)C(=C)CCC12	Neg
671	Pseudolaric Acid B	COC(=O)C1=CCC23CCC(C2(CC1)OC(C)=O)C(C)(OC3=O)C=CC=C(C)C(O)=O	Neg
672	Neoandrographolide	CC1(COC2OC(CO)C(O)C(O)C2O)CCCC2(C)C(CCC3=CCOC3=O)C(=C)CCC12	Neg
673	Giloin	CC12CC=C3C(=O)OC(CC3(C)C1CC(=O)CC2OC1OC(CO)C(O)C(O)C1O)C1=COC=C1	Neg
674	Premnone C	COC(=O)CC(=C)C(=O)CC1(C)C(C)C(OC(=O)C=CC2=CC=CC=C2)C(O)C2(C)C1CCC=C2C	Neg
675	Cordifoliside A	COC(=O)C1=C2CCC3C(=O)OC(CC3(C)C2CCC1OC1OC(CO)C(O)C(O)C1O)C1=COC=C1	Neg
676	Cordifoliside E	COC1=CC(C=CC(=O)OCC2OC(COC(C)=O)(OC3OC(COC(C)=O)C(OC(C)=O)C(O)C3OC(C)=O)C(OC(=O)C=CC3=CC(OC)=C(O)C=C3)C2O)=CC(OC)=C1O	Neg
677	Phytol	CC(C)CCCC(C)CCCC(C)CCCC(C)=CCO	Pos
678	Crocetin	CC(C=CC=C(C)C(O)=O)=CC=CC=C(C)C=CC=C(C)C(O)=O	Neg
679	Piscrocin D	OC1C(O)C2(O)COC3OCCC1C23	Neg
680	Aucubin	OCC1OC(OC2OC=CC3C(O)C=C(CO)C23)C(O)C(O)C1O	Neg
681	Leonuride	CC1(O)CC(O)C2C=COC(OC3OC(CO)C(O)C(O)C3O)C12	Neg
682	Sweroside	OCC1OC(OC2OC=C3C(CCOC3=O)C2C=C)C(O)C(O)C1O	Neg
683	Monomelittoside	OCC1OC(OC2OC=CC3(O)C(O)C=C(CO)C23)C(O)C(O)C1O	Neg
684	Catalpol	OCC1OC(OC2OC=CC3C(O)C4OC4(CO)C23)C(O)C(O)C1O	Neg
685	Gardenoside	COC(=O)C1=COC(OC2OC(CO)C(O)C(O)C2O)C2C1C=CC2(O)CO	Neg
686	Campenoside	CC1C(CC2C1C(OC1OC(CO)C(O)C(O)C1O)OC=C2C=O)OC(=O)C=CC1=CC=CC=C1	Neg
687	Picroside I	OCC12OC1C(O)C1C=COC(OC3OC(COC(=O)C=CC4=CC=CC=C4)C(O)C(O)C3O)C21	Neg
688	Negundoside	CC1(O)CCC2C1C(OC1OC(CO)C(O)C(O)C1OC(=O)C1=CC=C(O)C=C1)OC=C2C(O)=O	Neg
689	5-Hydroxy-Campenoside	[H]OC([H])([H])C1([H])OC([H])(OC2([H])OC([H])=C(C([H])=O)C3(O[H])C([H])([H])C([H])(OC(=O)C([H])=C([H])C4=C([H])C([H])=C([H])C([H])=C4[H])C([H])(C([H])([H])[H])C23[H])C([H])(O[H])C([H])(O[H])C1([H])O[H]	Neg
690	Rehmannioside C	CC1(CC(O)C2C=COC(OC3OC(CO)C(O)C(O)C3O)C12)OC1OC(CO)C(O)C(O)C1O	Neg
691	Picrosideii	COC1=C(O)C=CC(=C1)C(=O)OC1C2OC2(CO)C2C1C=COC2OC1OC(CO)C(O)C(O)C1O	Neg
692	Kutkoside	COC1=C(O)C=CC(=C1)C(=O)OCC12OC1C(O)C1C=COC(OC3OC(CO)C(O)C(O)C3O)C21	Neg
693	Melittoside	OCC1OC(OC2OC=CC3(OC4OC(CO)C(O)C(O)C4O)C(O)C=C(CO)C23)C(O)C(O)C1O	Neg
694	Rehmannioside B	OCC1OC(OC2C3OC3(CO)C3C2C=COC3OC2OC(CO)C(O)C(O)C2O)C(O)C(O)C1O	Neg
695	Pentaacetyl Geniposide	COC(=O)C1=COC(OC2OC(COC(C)=O)C(OC(C)=O)C(OC(C)=O)C2OC(C)=O)C2C1CC=C2COC(C)=O	Neg
696	Buergerinin B	CC1(O)CC(O)C2(O)CC(=O)OCC12	Neg
697	Oleuropein	COC(=O)C1=COC(OC2OC(CO)C(O)C(O)C2O)C(=CC)C1CC(=O)OCCC1=CC(O)=C(O)C=C1	Neg
698	Gentiopicroside	OCC1OC(OC2OC=C3C(=O)OCC=C3C2C=C)C(O)C(O)C1O	Neg
699	Swertiamarin	OCC1OC(OC2OC=C3C(=O)OCCC3(O)C2C=C)C(O)C(O)C1O	Neg
700	Cornuside	COC(=O)C1=COC(OC2OC(CO)C(O)C(O)C2O)C(C=C)C1CCOC(=O)C1=CC(O)=C(O)C(O)=C1	Neg
701	Swerilactones H	[H]C12CC3([H])C4([H])C5OC(C)C6=C(CCOC6O)C5(C(O)C5=C4C(COC5=O)=CC3(C(C)O1)C1=C2C(=O)OCC1)C(=O)OC	Neg
702	Specnuezhenide	COC(=O)C1=COC(OC2OC(CO)C(O)C(O)C2O)C(=CC)C1CC(=O)OCC1OC(OCCC2=CC=C(O)C=C2)C(O)C(O)C1O	Neg
703	Fatsioside A	[H]C1(CCC2(C)C([H])(CCC3(C)C2([H])CC(=O)C2([H])C(O)C(C)(CCC(=O)C(C)C)CC(O)C32C)C1(C)C)OC1OC(CO)C(O)C(O)C1OC1OC(CO)C(O)C(O)C1O	Neg
704	Bacopasaponin-C	CC(C)=CC1COC23CC4(CO2)C(CCC2C5(C)CCC(OC6OCC(O)C(OC7OC(CO)C(O)C(O)C7O)C6OC6OC(CO)C(O)C6O)C(C)(C)C5CCC42C)C3C1(C)O	Neg
705	Bacoside A	CC(C)=CCCC(C)(O)C1C2CCC3C(C)(CCC4C(C)(C)C(CCC34CO)OC3OC(CO)C(OC4OCC(O)C(O)C4O)C(O)C3O)C2(C)CC1=O	Neg
706	Protopanaxadiol	CC(C)=CCCC(C)(O)C1CCC2(C)C1C(O)CC1C3(C)CCC(O)C(C)(C)C3CCC21C	Neg
707	Ginsenoside Ck	CC(C)=CCCC(C)(OC1OC(CO)C(O)C(O)C1O)C1CCC2(C)C1C(O)CC1C3(C)CCC(O)C(C)(C)C3CCC21C	Neg
708	Ginsenoside Rh2	CC(C)=CCCC(C)(O)C1CCC2(C)C1C(O)CC1C3(C)CCC(OC4OC(CO)C(O)C(O)C4O)C(C)(C)C3CCC21C	Neg
709	Ginsenoside Rg5	CC(C)=CCC=C(C)C1CCC2(C)C1C(O)CC1C3(C)CCC(OC4OC(CO)C(O)C(O)C4OC4OC(CO)C(O)C(O)C4O)C(C)(C)C3CCC21C	Neg
710	Ginsenoside Rk1	CC(C)=CCCC(=C)C1CCC2(C)C1C(O)CC1C3(C)CCC(OC4OC(CO)C(O)C(O)C4OC4OC(CO)C(O)C(O)C4O)C(C)(C)C3CCC21C	Neg
711	Ginsenoside Rg2	CC1OC(OC2C(O)C(O)C(CO)OC2OC2CC3(C)C(CC(O)C4C(CCC34C)C(C)(O)CCC=C(C)C)C3(C)CCC(O)C(C)(C)C23)C(O)C(O)C1O	Neg
712	Ginsenoside Rg3	CC(C)=CCCC(C)(O)C1CCC2(C)C1C(O)CC1C3(C)CCC(OC4OC(CO)C(O)C(O)C4OC4OC(CO)C(O)C(O)C4O)C(C)(C)C3CCC21C	Neg
713	Ginsenoside Rg1	CC(C)=CCCC(C)(OC1OC(CO)C(O)C(O)C1O)C1CCC2(C)C1C(O)CC1C3(C)CCC(O)C(C)(C)C3C(CC21C)OC1OC(CO)C(O)C(O)C1O	Neg
714	Ginsenoside Rf	CC(C)=CCCC(C)(O)C1CCC2(C)C1C(O)CC1C3(C)CCC(O)C(C)(C)C3C(CC21C)OC1OC(CO)C(O)C(O)C1OC1OC(CO)C(O)C(O)C1O	Neg
715	Ginsenoside Rs4	CC(C)=CCC=C(C)C1CCC2(C)C1C(O)CC1C3(C)CCC(OC4OC(CO)C(O)C(O)C4OC4OC(COC(C)=O)C(O)C(O)C4O)C(C)(C)C3CCC21C	Neg
716	Limonin	CC1(C)OC2CC(=O)OCC22C1CC(=O)C1(C)C2CCC2(C)C(OC(=O)C3OC123)C1=COC=C1	Neg
717	3-Deacetyl-3-Cinnamoylazadirachtin	[H]OC1([H])C2([H])OC([H])([H])C3(C(=O)OC([H])([H])[H])C2([H])C2(C([H])([H])OC(O[H])(C(=O)OC([H])([H])[H])C2([H])C1(C([H])([H])[H])C12OC1(C([H])([H])[H])C1([H])C([H])([H])C2([H])OC2([H])OC([H])=C([H])C12O[H])C([H])(OC(=O)C(=C([H])C([H])([H])[H])C([H])([H])[H])C([H])([H])C3([H])OC(=O)C([H])=C([H])C1=C([H])C([H])=C([H])C([H])=C1[H]	Neg
718	Hopenol-B	CC(=C)C1CCC2(C)C1CCC1(C)C2CCC2C3(C)CCC(O)C(C)(C)C3CCC12C	Neg
719	Betulin	CC(=C)C1CCC2(CO)CCC3(C)C(CCC4C5(C)CCC(O)C(C)(C)C5CCC34C)C12	Neg
720	Betulinic Acid	CC(=C)C1CCC2(CCC3(C)C(CCC4C5(C)CCC(O)C(C)(C)C5CCC34C)C12)C(O)=O	Neg
721	Lupeol Acetate	CC(=O)OC1CCC2(C)C(CCC3(C)C2CCC2C4C(CCC4(C)CCC32C)C(C)=C)C1(C)C	Neg
722	Cucurbitacin E	CC(=O)OC(C)(C)C=CC(=O)C(C)(O)C1C(O)CC2(C)C3CC=C4C(C=C(O)C(=O)C4(C)C)C3(C)C(=O)CC12C	Neg
723	Colocynthin	CC(=O)OC(C)(C)C=CC(=O)C(C)(O)C1C(O)CC2(C)C3CC=C4C(C=C(OC5OC(CO)C(O)C(O)C5O)C(=O)C4(C)C)C3(C)C(=O)CC12C	Neg
724	Curculignin A	CC(C)C(=O)CCC(C)C1C(O)CC2(C)C3CCC4C5(CC35C(O)CC12C)CCC(O)C4(C)C	Neg
725	Astragaloside Ii	CC(=O)OC1C(O)C(O)COC1OC1CCC23CC22CCC4(C)C(C(O)CC4(C)C2CC(OC2OC(CO)C(O)C(O)C2O)C3C1)C1(C)CCC(O1)C(C)(C)O	Neg
726	Astragaloside Iv	CC(C)(O)C1CCC(C)(O1)C1C(O)CC2(C)C3CC(OC4OC(CO)C(O)C(O)C4O)C4C5(CC35CCC12C)CCC(OC1OCC(O)C(O)C1O)C4(C)C	Neg
727	Nimbinin	CC(=O)OC1CC2C(C)(C)C(=O)C=CC2(C)C2CCC3(C)C(C(=O)C4OC34C12C)C1=COC=C1	Neg
728	Anticin A	CC(CCC(=C)C(C)C(O)=O)C1CCC2C3=C(C(=O)CC12C)C1(C)CCC(=O)C(C)C1CC3	Neg
729	Glutenol	[H]C12CCC(O)C(C)(C)C1=CCC1([H])C2(C)CCC2(C)C3([H])CC(C)(C)CCC3(C)CCC12C	Neg
730	Β-Amyrin	CC1(C)CCC2(C)CCC3(C)C(=CCC4C5(C)CCC(O)C(C)(C)C5CCC34C)C2C1	Neg
731	Taraxerol	CC1(C)CCC2(C)CC=C3C4(C)CCC5C(C)(C)C(O)CCC5(C)C4CCC3(C)C2C1	Neg
732	Boswellic Acid	CC1(C)CCC2(C)CCC3(C)C(=CCC4C5(C)CCC(O)C(C)(C5CCC34C)C(O)=O)C2C1	Neg
733	Oleanolic Acid	CC1(C)CCC2(CCC3(C)C(=CCC4C5(C)CCC(O)C(C)(C)C5CCC34C)C2C1)C(O)=O	Pos
734	Amooranin	CC1(C)CCC2(CCC3(C)C(=CCC4C3(C)CCC3C(C)(C)C(=O)CCC43CO)C2C1)C(O)=O	Neg
735	Maslinic Acid	CC1(C)CCC2(CCC3(C)C(=CCC4C5(C)CC(O)C(O)C(C)(C)C5CCC34C)C2C1)C(O)=O	Neg
736	Camelliagenin A	CC1(C)CC(O)C2(CO)C(O)CC3(C)C(=CCC4C5(C)CCC(O)C(C)(C)C5CCC34C)C2C1	Neg
737	Arjunic Acid	CC1(C)CCC2(CCC3(C)C(=CCC4C5(C)CC(O)C(O)C(C)(C)C5CCC34C)C2C1O)C(O)=O	Neg
738	Arjunolic Acid	CC1(C)CCC2(CCC3(C)C(=CCC4C5(C)CC(O)C(O)C(C)(CO)C5CCC34C)C2C1)C(O)=O	Neg
739	Camelliagenin C	CC1(C)CC(O)C2(CO)C(O)CC3(C)C(=CCC4C5(C)CCC(O)C(C)(CO)C5CCC34C)C2C1	Neg
740	Theasapogenol B	CC1(C)CC2C3=CCC4C5(C)CCC(O)C(C)(C)C5CCC4(C)C3(C)CC(O)C2(CO)C(O)C1O	Neg
741	2Β,30Β-Dihydroxy-3,4-Secofriedelolactone-27-Lactone	CC1C2CCC34C5CC(C)(CO)CCC5(C)CC(OC3=O)C4(C)C2CC2(C)C1CC(O)C(=O)OC2C	Neg
742	Arjungenin	CC1(C)CCC2(CCC3(C)C(=CCC4C5(C)CC(O)C(O)C(C)(CO)C5CCC34C)C2C1O)C(O)=O	Neg
743	Theasapogenol A	CC1(C)CC2C3=CCC4C5(C)CCC(O)C(C)(CO)C5CCC4(C)C3(C)CC(O)C2(CO)C(O)C1O	Neg
744	Raddeanin Ｒ0	CC1(C)CCC2(CCC3(C)C(=CCC4C5(C)CCC(OC6OCC(O)C(O)C6O)C(C)(C)C5CCC34C)C2C1)C(O)=O	Neg
745	Oleanolic Acid-28-O-Β-D-Glucopyranoside	[H]C12CC(C)(C)CCC1(CCC1(C)C2=CCC2([H])C3(C)CCC(O)C(C)(C)C3([H])CCC12C)C(=O)OC1OC(CO)C(O)C(O)C1O	Neg
746	Calenduloside E	CC1(C)CCC2(CCC3(C)C(=CCC4C5(C)CCC(OC6OC(C(O)C(O)C6O)C(O)=O)C(C)(C)C5CCC34C)C2C1)C(O)=O	Neg
747	Arjunetin	CC1(C)CCC2(CCC3(C)C(=CCC4C5(C)CC(O)C(O)C(C)(C)C5CCC34C)C2C1O)C(=O)OC1OC(CO)C(O)C(O)C1O	Neg
748	Raddeanin R2	CC1(C)CCC2(CCC3(C)C(=CCC4C5(C)CCC(OC6OCC(O)C(O)C6OC6OC(CO)C(O)C(O)C6O)C(C)(C)C5CCC34C)C2C1)C(O)=O	Neg
749	Celosin A	CC1(C)CCC2(CCC3(C)C(=CCC4C5(C)CC(O)C(OC6OC(C(O)C(O)C6OC6OCC(O)C(O)C6O)C(O)=O)C(C)(C=O)C5CCC34C)C2C1)C(O)=O	Neg
750	Calenduloside F	CC1(C)CCC2(CCC3(C)C(=CCC4C5(C)CCC(OC6OC(C(O)C(O)C6O)C(O)=O)C(C)(C)C5CCC34C)C2C1)C(=O)OC1OC(CO)C(O)C(O)C1O	Neg
751	Celosin B	CC1(C)CCC2(CCC3(C)C(=CCC4C5(C)CC(O)C(OC6OC(C(O)C(O)C6OC6OC(CO)C(O)C(O)C6O)C(O)=O)C(C)(C5CCC34C)C(O)=O)C2C1)C(O)=O	Neg
752	Raddeanin A	CC1OC(OC2C(O)C(O)C(CO)OC2OC2C(O)C(O)COC2OC2CCC3(C)C(CCC4(C)C3CC=C3C5CC(C)(C)CCC5(CCC43C)C(O)=O)C2(C)C)C(O)C(O)C1O	Neg
753	Nimbin	COC(=O)CC1C2(C)C(OC3CC(C(C)=C23)C2=COC=C2)C(OC(C)=O)C2C(C)(C=CC(=O)C12C)C(=O)OC	Neg
754	Alpha-Amyrin	CC1CCC2(C)CCC3(C)C(=CCC4C5(C)CCC(O)C(C)(C)C5CCC34C)C2C1C	Neg
755	Waltonitone	[H]C12CCC3(C)C([H])(CC=C4C5([H])C(C)C(C)CCC5(CO)CCC34C)C1(C)CCC(=O)C2(C)C	Neg
756	Ursolic Acid	CC1CCC2(CCC3(C)C(=CCC4C5(C)CCC(O)C(C)(C)C5CCC34C)C2C1C)C(O)=O	Neg
757	Momordicin	COCC12CCC(C)C(C)C1C1(O)C=CC3C4(C)CCC(=O)C(C)(C)C4CCC3(C)C1(C)CC2	Neg
758	Corosolic Acid	CC1CCC2(CCC3(C)C(=CCC4C5(C)CC(O)C(O)C(C)(C)C5CCC34C)C2C1C)C(O)=O	Neg
759	Asiatic Acid	CC1CCC2(CCC3(C)C(=CCC4C5(C)CC(O)C(O)C(C)(CO)C5CCC34C)C2C1C)C(O)=O	Neg
760	Ganoderiol F	CC(CCC=C(CO)CO)C1CCC2(C)C3=CCC4C(C)(C)C(=O)CCC4(C)C3=CCC12C	Neg
761	Ganoderiol I	COC1CC2C(C)(C)C(=O)CCC2(C)C2=C1C1(C)C(O)CC(C(C)CCC=C(CO)CO)C1(C)CC2	Neg
762	Lupeone	CC(=C)C1CCC2(C)CCC3(C)C(CCC4C5(C)CCC(=O)C(C)(C)C5CCC34C)C12	Neg
763	Alisol A	CC(CC(O)C(O)C(C)(C)O)C1=C2CC(O)C3C4(C)CCC(=O)C(C)(C)C4CCC3(C)C2(C)CC1	Neg
764	Alisol B 23-Acetate	CC(CC(OC(C)=O)C1OC1(C)C)C1=C2CC(O)C3C4(C)CCC(=O)C(C)(C)C4CCC3(C)C2(C)CC1	Neg
765	Alisol F 24-Acetate	CC1CC(OC2CC3(C)C(CC(O)C4C5(C)CCC(=O)C(C)(C)C5CCC34C)=C12)C(OC(C)=O)C(C)(C)O	Neg
766	Alisol A 24-Acetate	CC(CC(O)C(OC(C)=O)C(C)(C)O)C1=C2CC(O)C3C4(C)CCC(=O)C(C)(C)C4CCC3(C)C2(C)CC1	Neg
767	Β-Carotene	CC(C=CC=C(C)C=CC1=C(C)CCCC1(C)C)=CC=CC=C(C)C=CC=C(C)C=CC1=C(C)CCCC1(C)C	Neg
768	Lutein	CC(C=CC=C(C)C=CC1C(C)=CC(O)CC1(C)C)=CC=CC=C(C)C=CC=C(C)C=CC1=C(C)CC(O)CC1(C)C	Neg
769	Astaxanthin	CC(C=CC=C(C)C=CC1=C(C)C(=O)C(O)CC1(C)C)=CC=CC=C(C)C=CC=C(C)C=CC1=C(C)C(=O)C(O)CC1(C)C	Neg
770	Lycopene	CC(C)=CCCC(C)=CC=CC(C)=CC=CC(C)=CC=CC=C(C)C=CC=C(C)C=CC=C(C)CCC=C(C)C	Neg
771	Camelliagenin D	CC1(C)CC2C3=CCC4C5(C)CCC(O)C(C)(C=O)C5CCC4(C)C3(C)CC(O)C2(CO)C(O)C1O	Neg
772	Premnone A	COC(=O)CC(=C)C(=O)CC1(C)C(C)C(O)C(OC(=O)C=CC2=CC=CC=C2)C2(C)C1CCC=C2C	Neg
773	Curcumenolactones C	CC(=O)CCC1C2CC3=C(C)C(=O)OC3(O)CC12C	Neg
774	Cucurbitacin B	CC(=O)OC(C)(C)C=CC(=O)C(C)(O)C1C(O)CC2(C)C3CC=C4C(CC(O)C(=O)C4(C)C)C3(C)C(=O)CC12C	Neg
775	Garcinol	CC(C)=CCC(CC12CC(CC=C(C)C)C(C)(C)C(CC=C(C)C)(C(=O)C(=C(O)C3=CC(O)=C(O)C=C3)C1=O)C2=O)C(C)=C	Neg
776	Gambogenic Acid	CC(C)=CCCC(C)=CCC1=C(O)C2=C(OC34C5CC(C=C3C2=O)C(=O)C4(CC=C(C)C(O)=O)OC5(C)C)C(CC=C(C)C)=C1O	Neg
777	Neogambogic Acid	CC(C)=CCCC1(C)CC(O)C2=C(O)C3=C(OC45C6CC(C=C4C3=O)C(=O)C5(CC=C(C)C(O)=O)OC6(C)C)C(CC=C(C)C)=C2O1	Neg
778	Xanthomol	COC(=O)C12OC3=C(C(O)=C(C(C)=C3)C3=C(O)C4=C(OC5(CO)C(O)CCC(=O)C5=C4O)C=C3C)C(O)=C1C(=O)CCC2OC(=O)C1=CC=CC=C1	Neg
779	3-(1,1-Dimethylallyl)- Xanthyletin	CC(C)(C=C)C1=CC2=CC3=C(OC(C)(C)C=C3)C=C2OC1=O	Neg
780	Decursin	CC(C)=CC(=O)OC1CC2=C(OC1(C)C)C=C1OC(=O)C=CC1=C2	Neg
781	Praeruptorin A	CC=C(C)C(=O)OC1C(OC(C)=O)C2=C(OC1(C)C)C=CC1=C2OC(=O)C=C1	Neg
782	Praeruptorin D	CC=C(C)C(=O)OC1C(OC(=O)C(C)=CC)C(C)(C)OC2=C1C1=C(C=CC(=O)O1)C=C2	Neg
783	Praeruptorin E	CC=C(C)C(=O)OC1C(OC(=O)CC(C)C)C2=C(OC1(C)C)C=CC1=C2OC(=O)C=C1	Neg
784	Bakuchicin	O=C1OC2=C(C=C1)C1=C(C=CO1)C=C2	Neg
785	Isopimpinellin	COC1=C2OC=CC2=C(OC)C2=C1OC(=O)C=C2	Neg
786	Chalepensin	CC(C)(C=C)C1=CC2=C(OC1=O)C=C1OC=CC1=C2	Neg
787	Hedyotiscone A	COC1=CC2=C(OC(=O)C=C2)C2=C1OC(C2)C(C)=C	Neg
788	(-)-Nodakenetin Acetate	[H]C1(CC2=CC3=C(OC(=O)C=C3)C=C2O1)C(C)(C)OC(C)=O	Neg
789	6,7-Dimethyl-Coumarin	CC1=CC2=C(C=CC(=O)O2)C=C1C	Neg
790	Esculetin	OC1=C(O)C=C2C=CC(=O)OC2=C1	Neg
791	Scopoletin	COC1=C(O)C=C2OC(=O)C=CC2=C1	Neg
792	Daphnetin 8-Methyl Ether	COC1=C(O)C=CC2=C1OC(=O)C=C2	Neg
793	Angelical	COC1=C(C=O)C=C2C=CC(=O)OC2=C1	Neg
794	6,7-Dimethylesculetin	COC1=C(OC)C=C2C=CC(=O)OC2=C1	Neg
795	Isofraxidin	COC1=C(O)C(OC)=C2OC(=O)C=CC2=C1	Neg
796	Matsukaze Lactone	COC1=C(C2=C(C=CC(=O)O2)C=C1)C1=C(OC)C=C2OC(=O)C=CC2=C1	Neg
797	Demethylwedelolactone	OC1=CC(O)=C2C3=C(C4=CC(O)=C(O)C=C4O3)C(=O)OC2=C1	Neg
798	Wedelolactone	COC1=CC(O)=C2C3=C(C4=CC(O)=C(O)C=C4O3)C(=O)OC2=C1	Neg
799	Hydrangeside A	CC(CC=CCC(C)C(=O)OC1OC(OC2=CC=C3C=CC(=O)OC3=C2)C(O)C(O)C1O)C(=O)OCC1OC(OC2=CC3=C(C=CC(=O)O3)C=C2)C(CO)C(O)C1O	Neg
800	Bergenin	COC1=C(O)C=C2C(=O)OC3C(O)C(O)C(CO)OC3C2=C1O	Neg
801	Hydrangeside C	[H]C(CO)(OC1=C(OC)C=C(C=CC(=O)OC2OC(OC3=CC=C4C=CC(=O)OC4=C3)C(O)C(O)C2O)C=C1)C(O)C1=CC=C(O)C(OC)=C1	Neg
802	Esculin	OCC1OC(OC2=C(O)C=C3OC(=O)C=CC3=C2)C(O)C(O)C1O	Neg
803	S-Adenosylmethionine	C[S+](CCC(N)C(O)=O)CC1OC(C(O)C1O)N1C=NC2=C1N=CN=C2N	Neg
804	Tinosporic Acid	COC1=C(CC(C)O)C2=C3C(C(=O)C=C4OCOC5=CC(O)=C6OC(C(O)=O)=C(CC(C)O)C2=C6C5=C34)=C1O	Neg
805	Protocatechuic Acid	OC(=O)C1=CC(O)=C(O)C=C1	Neg
806	Vanillic Acid	COC1=C(O)C=CC(=C1)C(O)=O	Neg
807	Shikimic Acid	OC1CC(=CC(O)C1O)C(O)=O	Neg
808	Racemosic Acid	[H]C12OC3=C(C(O)=C(C(C)=CC(O)=O)C(O)=C3C1([H])OC([H])(CO)C(O)C2O)C1([H])OC(CO)C(O)C(O)C1O	Neg
809	1,4-Dicaffeoylquinic Acid	[H]C1(OC(=O)C=CC2=CC(O)=C(O)C=C2)C(O)CC(CC1O)(OC(=O)C=CC1=CC(O)=C(O)C=C1)C(O)=O	Neg
810	Salvianolic Acid B	OC(=O)C(CC1=CC(O)=C(O)C=C1)OC(=O)C=CC1=C2C(C(OC2=C(O)C=C1)C1=CC(O)=C(O)C=C1)C(=O)OC(CC1=CC(O)=C(O)C=C1)C(O)=O	Neg
811	Monomethyl Fumarate	COC(=O)C=CC(O)=O	Neg
812	P-Anisic Acid	COC1=CC=C(C=C1)C(O)=O	Neg
813	Quinic Acid	OC1CC(O)(CC(O)C1O)C(O)=O	Neg
814	R-Lipoic Acid	OC(=O)CCCCC1CCSS1	Neg
815	Gardenia Yellow Pigment	OS(=O)(=O)C1=CC2=C(C=C1)C(=NNC1=CC=CC=C1)C(=O)C=C2	Neg
816	Folic Acid	NC1=NC(=O)C2=NC(CNC3=CC=C(C=C3)C(=O)NC(CCC(O)=O)C(O)=O)=CN=C2N1	Pos
817	Isochlorogenic Acid A	OC1C(CC(O)(CC1OC(=O)C=CC1=CC(O)=C(O)C=C1)C(O)=O)OC(=O)C=CC1=CC(O)=C(O)C=C1	Neg
818	Betaine	C[N+](C)(C)CC([O-])=O	Neg
819	Tenacigenin B	CC(=O)C1CCC23OC22CCC4CC(O)CCC4(C)C2C(O)C(O)C13C	Neg
820	Vitamin D	CC(C)CCCC(C)C1CCC2C(CCCC12C)=CC=C1CC(O)CCC1=C	Neg
821	Bufalin	CC12CCC3C(CCC4CC(O)CCC34C)C1(O)CCC2C1=COC(=O)C=C1	Neg
822	Ursodeoxycholic Acid	CC(CCC(O)=O)C1CCC2C3C(O)CC4CC(O)CCC4(C)C3CCC12C	Pos
823	Ergosterol	CC(C)C(C)C=CC(C)C1CCC2C3=CC=C4CC(O)CCC4(C)C3CCC12C	Neg
824	Stigmasterol	CCC(C=CC(C)C1CCC2C3CC=C4CC(O)CCC4(C)C3CCC12C)C(C)C	Neg
825	Arenobufagin	CC12C(CCC1(O)C1CCC3CC(O)CCC3(C)C1C(O)C2=O)C1=COC(=O)C=C1	Neg
826	Cinobufagin	CC(=O)OC1C2OC22C3CCC4CC(O)CCC4(C)C3CCC2(C)C1C1=COC(=O)C=C1	Neg
827	Cinobufotalin	CC(=O)OC1C2OC22C3CCC4(O)CC(O)CCC4(C)C3CCC2(C)C1C1=COC(=O)C=C1	Neg
828	Withaferin A	CC(C1CCC2C3CC4OC44C(O)C=CC(=O)C4(C)C3CCC12C)C1CC(C)=C(CO)C(=O)O1	Neg
829	Carpesterol	CCC(CC(O)C(C)C1CCC2C3=CC(=O)C4C(C)C(CCC4(C)C3CCC12C)OC(=O)C1=CC=CC=C1)C(C)C	Neg
830	Trillin	CC1C2C(CC3C4CC=C5CC(CCC5(C)C4CCC23C)OC2OC(CO)C(O)C(O)C2O)OC11CCC(C)CO1	Neg
831	Polyphyllin D	CC1C2(CCC(C)CO2)OC2CC3C4CC=C5CC(CCC5(C)C4CCC3(C)C12O)OC1OC(CO)C(O)C(O)C1OC1OC(C)C(O)C(O)C1O	Neg
832	Polyphyllin I	CC1C2C(CC3C4CC=C5CC(CCC5(C)C4CCC23C)OC2OC(CO)C(OC3OC(CO)C(O)C3O)C(O)C2OC2OC(C)C(O)C(O)C2O)OC11CCC(C)CO1	Neg
833	Polyphyllin Ⅱ	CC1C2C(CC3C4CC=C5CC(CCC5(C)C4CCC23C)OC2OC(CO)C(OC3OC(CO)C(O)C3O)C(OC3OC(C)C(O)C(O)C3O)C2O)OC11CCC(C)CO1	Neg
834	Indioside I	CC1C2C(CC3C4CCC5CC(CCC5(C)C4CCC23C)OC2OC(CO)C(OC3OC(C)C(O)C(O)C3O)C(O)C2OC2OC(C)C(O)C(O)C2O)OC11CCC(C)CO1	Neg
835	Tigogenin	CC1C2C(CC3C4CCC5CC(O)CCC5(C)C4CCC23C)OC11CCC(C)CO1	Neg
836	3Beta-Hydroxyporiferast-5-En-7-One	CCC(CCC(C)C1CCC2C3C(CCC12C)C1(C)CCC(O)CC1=CC3=O)C(C)C	Neg
837	Anticin B	CC(CCC(=C)C(C)C(O)=O)C1CCC2C3=C(C(=O)CC12C)C1(C)CCC(=O)C(C)C1CC3=O	Neg
838	Methylantcinate A	COC(=O)C(C)C(=C)CCC(C)C1CCC2C3=C(C(=O)CC12C)C1(C)CCC(=O)C(C)C1CC3	Neg
839	Anticin C	CC(CCC(=C)C(C)C(O)=O)C1CCC2C3=C(C(=O)CC12C)C1(C)CCC(=O)C(C)C1CC3O	Neg
840	Methylantcinate B	COC(=O)C(C)C(=C)CCC(C)C1CCC2C3=C(C(=O)CC12C)C1(C)CCC(=O)C(C)C1CC3=O	Neg
841	Antcin K	CC(CCC(=C)C(C)C(O)=O)C1CCC2C3=C(C(=O)CC12C)C1(C)CCC(O)C(C)(O)C1CC3O	Neg
842	Polygonin	CC1C2C(CC3C4CCC5CC(O)CC(O)C5(C)C4CCC23C)OC11CCC(C)CO1	Neg
843	Phosphatidylcholine	CCCCCCCCCCCCCCCCCC(=O)OCC(COP([O-])(=O)OCC[N+](C)(C)C)OC(=O)CCCCCCCC=CCCCCCCCC	Neg
844	Oleic Acid	CCCCCCCCC=CCCCCCCCC(O)=O	Neg
845	Androstenedione	CC12CCC3C(CCC4=CC(=O)CCC34C)C1CCC2=O	Pos
846	N-Nitrosofenfluramine	CCN(N=O)C(C)CC1=CC(=CC=C1)C(F)(F)F	Pos
847	Alpha-Naphthylisothiocyanate	S=C=NC1=CC=CC2=CC=CC=C12	Pos
848	1,3 Dinitrobenzene	[O-][N+](=O)C1=CC(=CC=C1)[N+]([O-])=O	Pos
849	17-Alpha-Ethynylestradiol	CC12CCC3C(CCC4=CC(OS(O)(=O)=O)=CC=C34)C1CCC2(O)C#C	Pos
850	1-Cyano-2-Hydroxy-3-Butene	OC(CC#N)C=C	Neg
851	2,4,6-Trinitrotoluene	CC1=C(C=C(C=C1[N+]([O-])=O)[N+]([O-])=O)[N+]([O-])=O	Pos
852	2,4-Dinitrophenol	OC1=CC=C(C=C1[N+]([O-])=O)[N+]([O-])=O	Pos
853	2-Acetamidofluorene	CC(=O)NC1=CC=C2C(CC3=CC=CC=C23)=C1	Pos
854	2-Chloroprocaine	CCN(CC)CCOC(=O)C1=C(Cl)C=C(N)C=C1	Neg
855	2-Ethoxyethanol	CCOCCO	Pos
856	2-Naphthol	OC1=CC2=CC=CC=C2C=C1	Pos
857	3,5-Dichloroaniline Hydrochloride	NC1=CC(Cl)=CC(Cl)=C1	Neg
858	3-Acetamidophenol	CC(=O)NC1=CC(O)=CC=C1	Neg
859	3-Methylcholanthrene	CC1=C2CCC3=C2C(C=C1)=CC1=C3C=CC2=C1C=CC=C2	Pos
860	5-Fluorocytosine	NC1=C(F)C=NC(=O)N1	Pos
861	6-Thioguanine	NC1=NC(=S)C2N=CN=C2N1	Pos
862	Acamprosate	CC(=O)NCCCS(O)(=O)=O	Neg
863	Acemetacin	COC1=CC=C2N(C(=O)C3=CC=C(Cl)C=C3)C(C)=C(CC(=O)OCC(O)=O)C2=C1	Pos
864	Acenocoumarol	CC(=O)CC(C1=CC=C(C=C1)[N+]([O-])=O)C1=C(O)OC2=CC=CC=C2C1=O	Pos
865	Acetohexamide	CC(=O)C1=CC=C(C=C1)S(=O)(=O)NC(=O)NC1CCCCC1	Pos
866	Acetone Cyanohydrin	CC(C)(O)C#N	Pos
867	Acetophenazine	CC(=O)C1=CC=C2SC3=CC=CC=C3N(CCCN3CCN(CCO)CC3)C2=C1	Pos
868	Acetylcholine Chloride	CC(=O)OCC[N+](C)(C)C	Neg
869	Acivicin	NC(C1CC(Cl)=NO1)C(O)=O	Neg
870	Aclidinium	OC(C(=O)OC1C[N+]2(CCCOC3=CC=CC=C3)CCC1CC2)(C1=CC=CS1)C1=CC=CS1	Neg
871	Acrivastine	CC1=CC=C(C=C1)C(=CCN1CCCC1)C1=CC=CC(C=CC(O)=O)=N1	Neg
872	Adefovir Dipivoxil	CC(C)(C)C(=O)OCOP(=O)(COCCN1C=NC2=C(N)N=CN=C12)OCOC(=O)C(C)(C)C	Pos
873	Ads	OC(=O)C1=CC(C=CC1=O)=NNC1=CC(C(O)=O)=C(O)C=C1	Pos
874	Afelimomab	COC1=CC=C(C=C2CCCN=C2C2=CC=CN=C2)C(OC)=C1	Pos
875	Aflatoxin B1	COC1=CC2=C(C3C=COC3O2)C2=C1C1=C(C(=O)CC1)C(=O)O2	Pos
876	Alacepril	CC(CSC(C)=O)C(=O)N1CCCC1C(=O)NC(CC1=CC=CC=C1)C(O)=O	Pos
877	Alba	OC1=CC=C(OCC2=CC=CC=C2)C=C1	Neg
878	Alclometasone	CC1CC2C3C(Cl)CC4=CC(=O)C=CC4(C)C3C(O)CC2(C)C1(O)C(=O)CO	Neg
879	Alclometasone Dipropionate	CCC(=O)OCC(=O)C1(OC(=O)CC)C(C)CC2C3C(Cl)CC4=CC(=O)C=CC4(C)C3C(O)CC12C	Neg
880	Aldrin	ClC1=C(Cl)C2(Cl)C3C4CC(C=C4)C3C1(Cl)C2(Cl)Cl	Pos
881	Alfentanil	CCN1N=NN(CCN2CCC(COC)(CC2)N(C(=O)CC)C2=CC=CC=C2)C1=O	Neg
882	Alfuzosin	COC1=CC2=NC(=NC(N)=C2C=C1OC)N(C)CCCNC(=O)C1CCCO1	Pos
883	Aliskiren	COCCCOC1=C(OC)C=CC(CC(CC(N)C(O)CC(C(C)C)C(=O)NCC(C)(C)C(N)=O)C(C)C)=C1	Neg
884	Almitrine	FC1=CC=C(C=C1)C(N1CCN(CC1)C1=NC(NCC=C)=NC(NCC=C)=N1)C1=CC=C(F)C=C1	Pos
885	Almotriptan	CN(C)CCC1=CNC2=C1C=C(CS(=O)(=O)N1CCCC1)C=C2	Neg
886	Alpha-Linolenic Acid	CCC=CCC=CCC=CCCCCCCCC(O)=O	Neg
887	Amantadine	NC12CC3CC(CC(C3)C1)C2	Neg
888	Ambenonium	CC[N+](CC)(CCNC(=O)C(=O)NCC[N+](CC)(CC)CC1=CC=CC=C1Cl)CC1=CC=CC=C1Cl	Neg
889	Ambrisentan	COC(C(OC1=NC(C)=CC(C)=N1)C(O)=O)(C1=CC=CC=C1)C1=CC=CC=C1	Neg
890	Amcinonide	CC(=O)OCC(=O)C12OC3(CCCC3)OC1CC1C3CCC4=CC(=O)C=CC4(C)C3(F)C(O)CC21C	Neg
891	Amdinocillin	CC1(C)SC2C(N=CN3CCCCCC3)C(=O)N2C1C(O)=O	Pos
892	Amifostine	NCCCNCCSP(O)(O)=O	Neg
893	Aminobenzoate	COC(=O)C1=CC=C(N)C=C1	Neg
894	Aminobenzoate Potassium	NC1=CC=C(C=C1)C(O)=O	Neg
895	Aminocaproic Acid	NCCCCCC(O)=O	Neg
896	Amithiozone	CC(=O)NC1=CC=C(C=NNC(N)=S)C=C1	Pos
897	Amitriptyline	CN(C)CCC=C1C2=CC=CC=C2CCC2=CC=CC=C12	Pos
898	Amlexanox	CC(C)C1=CC=C2OC3=C(C=C(C(O)=O)C(N)=N3)C(=O)C2=C1	Neg
899	Amobarbital	CCC1(CCC(C)C)C(=O)NC(=O)NC1=O	Neg
900	Amodiaquine	CCN(CC)CC1=CC(NC2=CC=NC3=CC(Cl)=CC=C23)=CC=C1O	Pos
901	Amonafide	CN(C)CCN1C(=O)C2=CC(N)=CC3=CC=CC(C1=O)=C23	Pos
902	Amoxicillin	CC1(C)SC2C(NC(=O)C(N)C3=CC=C(O)C=C3)C(=O)N2C1C(O)=O	Pos
903	Amprenavir	CC(C)CN(CC(O)C(CC1=CC=CC=C1)NC(=O)OC1CCOC1)S(=O)(=O)C1=CC=C(N)C=C1	Neg
904	Amsacrine Hcl	COC1=C(NC2=C3C=CC=CC3=NC3=CC=CC=C23)C=CC(NS(C)(=O)=O)=C1	Pos
905	Anastrozole	CC(C)(C#N)C1=CC(=CC(CN2C=NC=N2)=C1)C(C)(C)C#N	Pos
906	Anileridine Hcl	CCOC(=O)C1(CCN(CCC2=CC=C(N)C=C2)CC1)C1=CC=CC=C1	Neg
907	Aniracetam	COC1=CC=C(C=C1)C(=O)N1CCCC1=O	Neg
908	Anisindione	COC1=CC=C(C=C1)C1C(=O)C2=CC=CC=C2C1=O	Neg
909	Anisotropine	CCCC(CCC)C(=O)OC1CC2CCC(C1)[N+]2(C)C	Neg
910	Apolar	CC1(C)OC2CC3C4CCC5=CC(=O)C=CC5(C)C4C(O)CC3(C)C2(O1)C(=O)CO	Neg
911	Apomorphine	CN1CCC2=CC=CC3=C2C1CC1=C3C(O)=C(O)C=C1	Neg
912	Apraclonidine	NC1=CC(Cl)=C(N=C2NCCN2)C(Cl)=C1	Neg
913	Apremilast	CCOC1=C(OC)C=CC(=C1)C(CS(C)(=O)=O)N1C(=O)C2=CC=CC(NC(C)=O)=C2C1=O	Neg
914	Aprepitant	CC(OC1OCCN(CC2=NC(=O)NN2)C1C1=CC=C(F)C=C1)C1=CC(=CC(=C1)C(F)(F)F)C(F)(F)F	Neg
915	Aprindine	CCN(CC)CCCN(C1CC2=CC=CC=C2C1)C1=CC=CC=C1	Pos
916	Arbutamine	OC(CNCCCCC1=CC=C(O)C=C1)C1=CC=C(O)C(O)=C1	Neg
917	Aripiprazole	ClC1=CC=CC(N2CCN(CCCCOC3=CC=C4CCC(=O)NC4=C3)CC2)=C1Cl	Neg
918	Armodafinil	NC(=O)CS(=O)C(C1=CC=CC=C1)C1=CC=CC=C1	Neg
919	Articaine	CCCNC(C)C(=O)NC1=C(SC=C1C)C(=O)OC	Neg
920	Ascorbic Acid	OCC(O)C1OC(O)=C(O)C1=O	Neg
921	Aspirin	CC(=O)OC1=CC=CC=C1C(O)=O	Pos
922	Astemizole	COC1=CC=C(CCN2CCC(CC2)NC2=NC3=CC=CC=C3N2CC2=CC=C(F)C=C2)C=C1	Pos
923	Asunaprevir	COC1=CN=C(OC2CC(N(C2)C(=O)C(NC(=O)OC(C)(C)C)C(C)(C)C)C(=O)NC2(CC2C=C)C(=O)NS(=O)(=O)C2CC2)C2=C1C=CC(Cl)=C2	Pos
924	Atrazine	CCNC1=NC(Cl)=NC(NC(C)C)=N1	Pos
925	Ay-25329	ClC1=CC=C2SC3=CC=CC=C3N(C(=O)CCN3CCN4CCCC4C3)C2=C1	Pos
926	Azacytidine	NC1=NC(=O)N(C=N1)C1OC(CO)C(O)C1O	Pos
927	Azelaic Acid	OC(=O)CCCCCCCC(O)=O	Neg
928	Azelastine	CN1CCCC(CC1)N1N=C(CC2=CC=C(Cl)C=C2)C2=CC=CC=C2C1=O	Neg
929	Azithromycin	CCC1OC(=O)C(C)C(OC2CC(C)(OC)C(O)C(C)O2)C(C)C(OC2OC(C)CC(C2O)N(C)C)C(C)(O)CC(C)CN(C)C(C)C(O)C1(C)O	Pos
930	Bacampicillin	CCOC(=O)OC(C)OC(=O)C1N2C(SC1(C)C)C(NC(=O)C(N)C1=CC=CC=C1)C2=O	Neg
931	Bambuterol	CN(C)C(=O)OC1=CC(=CC(OC(=O)N(C)C)=C1)C(O)CNC(C)(C)C	Neg
932	Bcnu	ClCCNC(=O)N(CCCl)N=O	Pos
933	Beclomethasone	CC1CC2C3CCC4=CC(=O)C=CC4(C)C3(Cl)C(O)CC2(C)C1(O)C(=O)CO	Neg
934	Bendazac	OC(=O)COC1=NN(CC2=CC=CC=C2)C2=CC=CC=C12	Pos
935	Bendroflumethiazide	NS(=O)(=O)C1=CC2=C(NC(CC3=CC=CC=C3)NS2(=O)=O)C=C1C(F)(F)F	Neg
936	Benoxinate	CCCCOC1=CC(=CC=C1N)C(=O)OCCN(CC)CC	Neg
937	Bentazepam	O=C1CNC(=C2C3=C(CCCC3)SC2=N1)C1=CC=CC=C1	Pos
938	Bentiromide	OC(=O)C1=CC=C(NC(=O)C(CC2=CC=C(O)C=C2)NC(=O)C2=CC=CC=C2)C=C1	Neg
939	Benzarone	CCC1=C(C(=O)C2=CC=C(O)C=C2)C2=CC=CC=C2O1	Pos
940	Benzidine	CC(=O)C(N=NC1=CC=C(C=C1Cl)C1=CC=C(N=NC(C(C)=O)C(=O)NC2=CC=CC=C2)C(Cl)=C1)C(=O)NC1=CC=CC=C1	Pos
941	Benzoyl Peroxide	O=C(OOC(=O)C1=CC=CC=C1)C1=CC=CC=C1	Neg
942	Benzquinamide	CCN(CC)C(=O)C1CN2CCC3=CC(OC)=C(OC)C=C3C2CC1OC(C)=O	Neg
943	Benzthiazide	NS(=O)(=O)C1=CC2=C(NC(CSCC3=CC=CC=C3)=NS2(=O)=O)C=C1Cl	Neg
944	Benzydamine	CN(C)CCCOC1=NN(CC2=CC=CC=C2)C2=CC=CC=C12	Neg
945	Benzyl Alcohol	OCC1=CC=CC=C1	Neg
946	Benzylpenicilloyl Polylysine	CC1(C)SC(NC1C(O)=O)C(NC(=O)CC1=CC=CC=C1)C(=O)NCCCCCC(O)=O	Neg
947	Betaxolol	CC(C)NCC(O)COC1=CC=C(CCOCC2CC2)C=C1	Neg
948	Bethanidine	CNC(NCC1=CC=CC=C1)=NC	Neg
949	Bexarotene	CC1=CC2=C(C=C1C(=C)C1=CC=C(C=C1)C(O)=O)C(C)(C)CCC2(C)C	Pos
950	Bimatoprost	CCNC(=O)CCCC=CCC1C(O)CC(O)C1C=CC(O)CCC1=CC=CC=C1	Pos
951	Biotin	OC(=O)CCCCC1SCC2NC(=O)NC12	Neg
952	Bisoprolol	CC(C)NCC(O)COC1=CC=C(COCCOC(C)C)C=C1	Neg
953	Bithionol	OC1=C(Cl)C=C(Cl)C=C1SC1=CC(Cl)=CC(Cl)=C1O	Pos
954	Bitolterol	CC1=CC=C(C=C1)C(=O)OC1=C(OC(=O)C2=CC=C(C)C=C2)C=C(C=C1)C(O)CNC(C)(C)C	Neg
955	Bnit (2-Naphthyl Isothiocyanate)	S=C=NC1=CC2=CC=CC=C2C=C1	Neg
956	Boc-Dl-Buthioninesulfoximine	CCCCS(=N)(=O)CCC(NC(=O)OC(C)(C)C)C(O)=O	Pos
957	Bosentan	COC1=CC=CC=C1OC1=C(NS(=O)(=O)C2=CC=C(C=C2)C(C)(C)C)N=C(N=C1OCCO)C1=NC=CC=N1	Pos
958	Bretylium	CC[N+](C)(C)CC1=CC=CC=C1Br	Neg
959	Brexpiprazole	O=C1NC2=C(C=C1)C=CC(OCCCCN1CCN(CC1)C1=CC=CC3=C1C=CS3)=C2	Neg
960	Brimonidine	BrC1=C(NC2=NCCN2)C=CC2=NC=CN=C12	Neg
961	Brinzolamide	CCNC1CN(CCCOC)S(=O)(=O)C2=C1C=C(S2)S(N)(=O)=O	Neg
962	Brivaracetam	CCCC1CN(C(CC)C(N)=O)C(=O)C1	Neg
963	Bropirimine	NC1=NC(=O)C(Br)=C(N1)C1=CC=CC=C1	Pos
964	Broxuridine	OCC1OC(CC1O)N1C=C(Br)C(=O)NC1=O	Pos
965	Bucetin	CCOC1=CC=C(NC(=O)CC(C)O)C=C1	Pos
966	Buclizine	CC(C)(C)C1=CC=C(CN2CCN(CC2)C(C2=CC=CC=C2)C2=CC=C(Cl)C=C2)C=C1	Neg
967	Budesonide	CCCC1OC2CC3C4CCC5=CC(=O)C=CC5(C)C4C(O)CC3(C)C2(O1)C(=O)CO	Neg
968	Bumetanide	CCCCNC1=CC(=CC(=C1OC1=CC=CC=C1)S(N)(=O)=O)C(O)=O	Neg
969	Buscopan	CCCC[N+]1(C)C2CC(CC1C1OC21)OC(=O)C(CO)C1=CC=CC=C1	Neg
970	Buspirone	O=C1CC2(CCCC2)CC(=O)N1CCCCN1CCN(CC1)C1=NC=CC=N1	Neg
971	Butenafine	CN(CC1=CC=C(C=C1)C(C)(C)C)CC1=CC=CC2=C1C=CC=C2	Neg
972	Butorphanol	OC1=CC2=C(CC3N(CC4CCC4)CCC22CCCCC32O)C=C1	Neg
973	Butyl Aminobenzoate	CCCCOC(=O)C1=CC=C(N)C=C1	Neg
974	Butylated Hydroxytoluene	CC1=CC(=C(O)C(=C1)C(C)(C)C)C(C)(C)C	Pos
975	Cabazitaxel	[H]C12C(OC(=O)C3=CC=CC=C3)C3(O)CC(OC(=O)C(O)C(NC(=O)OC(C)(C)C)C4=CC=CC=C4)C(C)=C(C(OC)C(=O)C1(C)C(CC1OCC21OC(C)=O)OC)C3(C)C	Neg
976	Cabergoline	CCNC(=O)N(CCCN(C)C)C(=O)C1CC2C(CC3=CNC4=CC=CC2=C34)N(CC=C)C1	Neg
977	Calcipotriene	CC(C=CC(O)C1CC1)C1CCC2C(CCCC12C)=CC=C1CC(O)CC(O)C1=C	Neg
978	Candesartan Cilexetil	CCOC1=NC2=CC=CC(C(=O)OC(C)OC(=O)OC3CCCCC3)=C2N1CC1=CC=C(C=C1)C1=CC=CC=C1C1=NNN=N1	Pos
979	Cangrelor	CSCCNC1=C2N=CN(C3OC(COP(O)(=O)OP(O)(=O)C(Cl)(Cl)P(O)(O)=O)C(O)C3O)C2=NC(SCCC(F)(F)F)=N1	Neg
980	Capecitabine	CCCCCOC(=O)NC1=NC(=O)N(C=C1F)C1OC(C)C(O)C1O	Pos
981	Capreomycin	CC1NC(=O)C(N)CNC(=O)C(NC(=O)C(NC(=O)C(CNC(=O)CC(N)CCCN)NC1=O)=CNC(N)=O)C1CCN=C(N)N1	Neg
982	Caprolactam	O=C1CCCCCN1	Pos
983	Captafol	ClC(Cl)C(Cl)(Cl)SN1C(=O)C2CC=CCC2C1=O	Pos
984	Carbachol	C[N+](C)(C)CCOC(N)=O	Neg
985	Carbendazim	COC(=O)NC1=NC2=CC=CC=C2N1	Pos
986	Carbenicillin Indanyl Sodium	CC1(C)SC2C(NC(=O)C(C(=O)OC3=CC4=C(CCC4)C=C3)C3=CC=CC=C3)C(=O)N2C1C(O)=O	Neg
987	Carbenoxolone Disodium	CC1(C)C(CCC2(C)C1CCC1(C)C2C(=O)C=C2C3CC(C)(CCC3(C)CCC12C)C(O)=O)OC(=O)CCC(O)=O	Neg
988	Carbetapentane	CCN(CC)CCOCCOC(=O)C1(CCCC1)C1=CC=CC=C1	Neg
989	Carbimazole	CCOC(=O)N1C=CN(C)C1=S	Pos
990	Carbutamide	CCCCNC(=O)NS(=O)(=O)C1=CC=C(N)C=C1	Pos
991	Carglumic Acid	NC(=O)NC(CCC(O)=O)C(O)=O	Neg
992	Carisoprodol	CCCC(C)(COC(N)=O)COC(=O)NC(C)C	Neg
993	Carprofen	CC(C(O)=O)C1=CC2=C(C=C1)C1=C(N2)C=CC(Cl)=C1	Pos
994	Carteolol	CC(C)(C)NCC(O)COC1=C2CCC(=O)NC2=CC=C1	Neg
995	Cefamandole Naftate	CN1N=NN=C1SCC1=C(N2C(SC1)C(NC(=O)C(OC=O)C1=CC=CC=C1)C2=O)C(O)=O	Neg
996	Cefdinir	NC1=NC(=CS1)C(=NO)C(=O)NC1C2SCC(C=C)=C(N2C1=O)C(O)=O	Pos
997	Cefditoren	CON=C(C(=O)NC1C2SCC(C=CC3=C(C)N=CS3)=C(N2C1=O)C(O)=O)C1=CSC(N)=N1	Pos
998	Cefditoren Pivoxil	CON=C(C(=O)NC1C2SCC(C=CC3=C(C)N=CS3)=C(N2C1=O)C(=O)OCOC(=O)C(C)(C)C)C1=CSC(N)=N1	Pos
999	Cefmenoxime	CON=C(C(=O)NC1C2SCC(CSC3=NN=NN3C)=C(N2C1=O)C(O)=O)C1=CSC(N)=N1	Pos
1000	Cefodizime	CON=C(C(=O)NC1C2SCC(CSC3=NC(C)=C(CC(O)=O)S3)=C(N2C1=O)C(O)=O)C1=CSC(N)=N1	Pos
1001	Ceforanide	NCC1=CC=CC=C1CC(=O)NC1C2SCC(CSC3=NN=NN3CC(O)=O)=C(N2C1=O)C(O)=O	Pos
1002	Cefotiam Hcl	CN(C)CCN1N=NN=C1SCC1=C(N2C(SC1)C(NC(=O)CC1=CSC(N)=N1)C2=O)C(O)=O	Pos
1003	Cefpirome	CON=C(C(=O)NC1C2SCC(C[N+]3=CC=CC4=C3CCC4)=C(N2C1=O)C(O)=O)C1=CSC(N)=N1	Pos
1004	Cefpodoxime	COCC1=C(N2C(SC1)C(NC(=O)C(=NOC)C1=CSC(N)=N1)C2=O)C(O)=O	Neg
1005	Cefpodoxime Proxetil	COCC1=C(N2C(SC1)C(NC(=O)C(=NOC)C1=CSC(N)=N1)C2=O)C(=O)OC(C)OC(=O)OC(C)C	Neg
1006	Cefsulodin	NC(=O)C1=CC=[N+](CC2=C(N3C(SC2)C(NC(=O)C(C2=CC=CC=C2)S(O)(=O)=O)C3=O)C(O)=O)C=C1	Pos
1007	Ceftazidime	CC(C)(CN=C(C(=O)NC1C2SCC(C[N+]3=CC=CC=C3)=C(N2C1=O)C(O)=O)C1=CSC(N)=N1)C(O)=O	Neg
1008	Ceftizoxime	CON=C(C(=O)NC1C2SCC=C(N2C1=O)C(O)=O)C1=CSC(=N)N1	Pos
1009	Cefuroxime Axetil	CON=C(C(=O)NC1C2SCC(COC(N)=O)=C(N2C1=O)C(=O)OC(C)OC(C)=O)C1=CC=CO1	Neg
1010	Cefuroxime Pivoxetil	CON=C(C(=O)NC1C2SCC(COC(N)=O)=C(N2C1=O)C(=O)OC(C)OC(=O)C(C)(C)OC)C1=CC=CO1	Neg
1011	Celecoxib	CC1=CC=C(C=C1)C1=CC(=NN1C1=CC=C(C=C1)S(N)(=O)=O)C(F)(F)F	Pos
1012	Cephaloridine	[O-]C(=O)C1=C(C[N+]2=CC=CC=C2)CSC2C(NC(=O)CC3=CC=CS3)C(=O)N12	Pos
1013	Cevimeline	CC1OC2(CS1)CN1CCC2CC1	Neg
1014	Cfb	NC1=NC(Cl)=NC2=C1N=CN2C1OC(CO)C(O)C1F	Pos
1015	Chlorambucil	OC(=O)CCCC1=CC=C(C=C1)N(CCCl)CCCl	Pos
1016	Chloramphenicol	OCC(NC(=O)C(Cl)Cl)C(O)C1=CC=C(C=C1)[N+]([O-])=O	Pos
1017	Chlorbenside	ClC1=CC=C(CSC2=CC=C(Cl)C=C2)C=C1	Pos
1018	Chlordecone	ClC12C(=O)C3(Cl)C4(Cl)C1(Cl)C1(Cl)C2(Cl)C3(Cl)C4(Cl)C1(Cl)Cl	Pos
1019	Chlormadinone Acetate	CC(=O)OC1(CCC2C3C=C(Cl)C4=CC(=O)CCC4(C)C3CCC12C)C(C)=O	Neg
1020	Chlormethiazole	CC1=C(CCCl)SC=N1	Pos
1021	Chlormezanone	CN1C(C2=CC=C(Cl)C=C2)S(=O)(=O)CCC1=O	Pos
1022	Chloroquine Phosphate	CCN(CC)CCCC(C)NC1=C2C=CC(Cl)=CC2=NC=C1	Pos
1023	Chlorothiazide	NS(=O)(=O)C1=CC2=C(NC=NS2(=O)=O)C=C1Cl	Neg
1024	Chlorotoluene	ClCC1=CC=CC=C1	Pos
1025	Chlorotrianisene	COC1=CC=C(C=C1)C(Cl)=C(C1=CC=C(OC)C=C1)C1=CC=C(OC)C=C1	Neg
1026	Chloroxine	OC1=C(Cl)C=C(Cl)C2=CC=CN=C12	Neg
1027	Chlorphenesin	OCC(O)COC1=CC=C(Cl)C=C1	Neg
1028	Chlorpropamide	CCCNC(=O)NS(=O)(=O)C1=CC=C(Cl)C=C1	Pos
1029	Chlorprothixene	CN(C)CCC=C1C2=CC=CC=C2SC2=CC=C(Cl)C=C12	Pos
1030	Chlortetracycline	CN(C)C1C2CC3C(=C(O)C4=C(O)C=CC(Cl)=C4C3(C)O)C(=O)C2(O)C(=O)C(=C(N)O)C1=O	Pos
1031	Cholestyramine	CC(C)(OC1=CC=C(C=C1)C(=O)C1=CC=C(Cl)C=C1)C(=O)NCCS(O)(=O)=O	Neg
1032	Choline	C[N+](C)(C)CCO	Neg
1033	Ciclesonide	CC(C)C(=O)OCC(=O)C12OC(OC1CC1C3CCC4=CC(=O)C=CC4(C)C3C(O)CC21C)C1CCCCC1	Neg
1034	Ciclopirox	CC1=CC(=O)N(O)C(=C1)C1CCCCC1	Neg
1035	Cidofovir	NC1=NC(=O)N(CC(CO)OCP(O)(O)=O)C=C1	Neg
1036	Cilazapril	CCOC(=O)C(CCC1=CC=CC=C1)NC1CCCN2CCCC(N2C1=O)C(O)=O	Pos
1037	Cilnidipine	COCCOC(=O)C1=C(C)NC(C)=C(C1C1=CC=CC(=C1)N(=O)=O)C(=O)OCC=CC1=CC=CC=C1	Pos
1038	Cilostazol	O=C1CCC2=CC(OCCCCC3=NN=NN3C3CCCCC3)=CC=C2N1	Neg
1039	Cinacalcet	CC(NCCCC1=CC(=CC=C1)C(F)(F)F)C1=CC=CC2=CC=CC=C12	Neg
1040	Cinchophen	OC(=O)C1=CC(=NC2=CC=CC=C12)C1=CC=CC=C1	Pos
1041	Citicoline	C[N+](C)(C)CCOP([O-])(=O)OP(O)(=O)OCC1OC(C(O)C1O)N1C=CC(N)=NC1=O	Neg
1042	Clemastine	CN1CCCC1CCOC(C)(C1=CC=CC=C1)C1=CC=C(Cl)C=C1	Neg
1043	Clidinium	C[N+]12CCC(CC1)C(C2)OC(=O)C(O)(C1=CC=CC=C1)C1=CC=CC=C1	Neg
1044	Clobazam	CN1C2=CC=C(Cl)C=C2N(C2=CC=CC=C2)C(=O)CC1=O	Neg
1045	Clobetasol	CCC(=O)OC1(C(C)CC2C3CCC4=CC(=O)C=CC4(C)C3(F)C(O)CC12C)C(=O)CCl	Neg
1046	Clocortolone	CC1CC2C3CC(F)C4=CC(=O)C=CC4(C)C3(Cl)C(O)CC2(C)C1C(=O)CO	Neg
1047	Clofazimine	CC(C)N=C1C=C2N(C3=CC=C(Cl)C=C3)C3=CC=CC=C3N=C2C=C1NC1=CC=C(Cl)C=C1	Neg
1048	Clofedanol	CN(C)CCC(O)(C1=CC=CC=C1)C1=CC=CC=C1Cl	Neg
1049	Clonidine	ClC1=CC=CC(Cl)=C1NC1=NCCN1	Neg
1050	Clopidogrel	COC(=O)C(N1CCC2=C(C1)C=CS2)C1=CC=CC=C1Cl	Pos
1051	Clotiazepam	CCC1=CC2=C(S1)N(C)C(=O)CN=C2C1=CC=CC=C1Cl	Pos
1052	Clovoxamine	COCCCCC(=NOCCN)C1=CC=C(Cl)C=C1	Pos
1053	Cloxacillin	CC1=C(C(=O)NC2C3SC(C)(C)C(N3C2=O)C(O)=O)C(=NO1)C1=CC=CC=C1Cl	Pos
1054	Cocaine	COC(=O)C1C2CCC(CC1OC(=O)C1=CC=CC=C1)N2C	Pos
1055	Coenzyme Q10	COC1=C(OC)C(=O)C(CC=C(C)CCC=C(C)CCC=C(C)CCC=C(C)CCC=C(C)CCC=C(C)CCC=C(C)CCC=C(C)CCC=C(C)CCC=C(C)C)=C(C)C1=O	Pos
1056	Compendium	BrC1=CC2=C(NC(=O)CN=C2C2=CC=CC=N2)C=C1	Neg
1057	Cortisone	CC12CC(=O)C3C(CCC4=CC(=O)CCC34C)C1CCC2(O)C(=O)CO	Neg
1058	Cresol	CC1=CC=C(O)C=C1	Pos
1059	Crotamiton	CCN(C(=O)C=CC)C1=CC=CC=C1C	Neg
1060	Cyclacillin	CC1(C)SC2C(NC(=O)C3(N)CCCCC3)C(=O)N2C1C(O)=O	Neg
1061	Cyclizine	CN1CCN(CC1)C(C1=CC=CC=C1)C1=CC=CC=C1	Neg
1062	Cyclobenzaprine	CN(C)CCC=C1C2=CC=CC=C2C=CC2=CC=CC=C12	Pos
1063	Cyclopentolate	CN(C)CCOC(=O)C(C1=CC=CC=C1)C1(O)CCCC1	Neg
1064	Cyclothiazide	NS(=O)(=O)C1=CC2=C(NC(NS2(=O)=O)C2CC3CC2C=C3)C=C1Cl	Neg
1065	Cyproheptadine Hcl	CN1CCC(CC1)=C1C2=CC=CC=C2C=CC2=CC=CC=C12	Pos
1066	Cyproterone	CC(=O)C1(O)CCC2C3C=C(Cl)C4=CC(=O)C5CC5C4(C)C3CCC12C	Pos
1067	Dactinomycin	CC(C)C1N(C)C(=O)CN(C)C(=O)C2CCCN2C(=O)C(C)NC(=O)C(NC(=O)C2=C(N)C(=O)C(C)=C3OC4=C(C)C=CC=C4N=C23)C(C)OC1=O	Pos
1068	Dapiprazole	CC1=CC=CC=C1N1CCN(CCC2=NN=C3CCCCN23)CC1	Neg
1069	Dapsone	NC1=CC=C(C=C1)S(=O)(=O)C1=CC=C(N)C=C1	Pos
1070	Darifenacin	NC(=O)C(C1CCN(CCC2=CC3=C(OCC3)C=C2)C1)(C1=CC=CC=C1)C1=CC=CC=C1	Neg
1071	Darunavir	CC(C)CN(CC(O)C(CC1=CC=CC=C1)NC(=O)OC1COC2OCCC12)S(=O)(=O)C1=CC=C(N)C=C1	Pos
1072	Dasatinib	CC1=NC(NC2=NC=C(S2)C(=O)NC2=C(C)C=CC=C2Cl)=CC(=N1)N1CCN(CCO)CC1	Pos
1073	Dcb (Dichlorobenzene)	ClC1=CC=C(Cl)C=C1	Pos
1074	Decitabine	NC1=NC(=O)N(C=N1)C1CC(O)C(CO)O1	Pos
1075	Deferiprone	CN1C=CC(=O)C(O)=C1C	Pos
1076	Dehydroepiandrosterone	CC12CCC3C(CC=C4CC(O)CCC34C)C1CCC2=O	Pos
1077	Delapril	CCOC(=O)C(CCC1=CC=CC=C1)NC(C)C(=O)N(CC(O)=O)C1CC2=CC=CC=C2C1	Pos
1078	Delavirdine	CC(C)NC1=CC=CN=C1N1CCN(CC1)C(=O)C1=CC2=CC(NS(C)(=O)=O)=CC=C2N1	Pos
1079	Demeclocycline Hcl	CN(C)C1C2CC3C(O)C4=C(Cl)C=CC(O)=C4C(O)=C3C(=O)C2(O)C(=O)C(=C(N)O)C1=O	Pos
1080	Deserpidine	COC1C(CC2CN3CCC4=C(NC5=CC=CC=C45)C3CC2C1C(=O)OC)OC(=O)C1=CC(OC)=C(OC)C(OC)=C1	Neg
1081	Desloratadine	ClC1=CC=C2C(CCC3=CC=CN=C3C2=C2CCNCC2)=C1	Pos
1082	Desoximetasone	CC1CC2C3CCC4=CC(=O)C=CC4(C)C3(F)C(O)CC2(C)C1C(=O)CO	Neg
1083	Dexbrompheniramine	CN(C)CCC(C1=CC=C(Br)C=C1)C1=CC=CC=N1	Neg
1084	Dexpanthenol	CC(C)(CO)C(O)C(=O)NCCCO	Neg
1085	Dextroamphetamine	CC(N)CC1=CC=CC=C1	Neg
1086	Dextromethorphan	COC1=CC2=C(CC3C4CCCCC24CCN3C)C=C1	Neg
1087	Dezocine	CC12CCCCCC(CC3=CC=C(O)C=C13)C2N	Neg
1088	Dfmo	NCCCC(N)(C(F)F)C(O)=O	Neg
1089	Diacerein	CC(=O)OC1=CC=CC2=C1C(=O)C1=C(OC(C)=O)C=C(C=C1C2=O)C(O)=O	Pos
1090	Diazepam	CN1C2=CC=C(Cl)C=C2C(=NCC1=O)C1=CC=CC=C1	Neg
1091	Diaziquone	CCOC(=O)NC1=C(N2CC2)C(=O)C(NC(=O)OCC)=C(N2CC2)C1=O	Pos
1092	Dibucaine	CCCCOC1=NC2=CC=CC=C2C(=C1)C(=O)NCCN(CC)CC	Neg
1093	Dichlorphenamide	NS(=O)(=O)C1=CC(=C(Cl)C(Cl)=C1)S(N)(=O)=O	Neg
1094	Dicloxacillin	CC1=C(C(=O)NC2C3SC(C)(C)C(N3C2=O)C(O)=O)C(=NO1)C1=C(Cl)C=CC=C1Cl	Pos
1095	Dicumarol	OC1=C(CC2=C(O)OC3=CC=CC=C3C2=O)C(=O)C2=CC=CC=C2O1	Neg
1096	Didanosine	OCC1CCC(O1)N1C=NC2=C1NC=NC2=O	Pos
1097	Dienestrol	CC=C(C(=CC)C1=CC=C(O)C=C1)C1=CC=C(O)C=C1	Neg
1098	Diethylhexylphthalate (Phthalate Ester)	CCCCC(CC)COC(=O)C1=CC=CC=C1C(=O)OCC(CC)CCCC	Pos
1099	Diethylpropion	CCN(CC)C(C)C(=O)C1=CC=CC=C1	Neg
1100	Diethylstilbestrol	CCC(=C(CC)C1=CC=C(O)C=C1)C1=CC=C(O)C=C1	Pos
1101	Difluoropentane	CCCCC(F)F	Pos
1102	Difluprednate	CCCC(=O)OC1(CCC2C3CC(F)C4=CC(=O)C=CC4(C)C3(F)C(O)CC12C)C(=O)COC(C)=O	Neg
1103	Digitoxin	CC1OC(CC(O)C1O)OC1C(O)CC(OC2C(O)CC(OC3CCC4(C)C(CCC5C4CCC4(C)C(CCC54O)C4=CC(=O)OC4)C3)OC2C)OC1C	Neg
1104	Dihydralazine	NNC1=C2C=CC=CC2=C(NN)N=N1	Pos
1105	Dinoprost	CCCCCC(O)C=CC1C(O)CC(O)C1CC=CCCCC(O)=O	Pos
1106	Di-N-Pentyl-Phthalate	CCCCCOC(=O)C1=CC=CC=C1C(=O)OCCCCC	Pos
1107	Dioxane	C1COCCO1	Pos
1108	Diphenidol	OC(CCCN1CCCCC1)(C1=CC=CC=C1)C1=CC=CC=C1	Neg
1109	Diphenoxylate	CCOC(=O)C1(CCN(CCC(C#N)(C2=CC=CC=C2)C2=CC=CC=C2)CC1)C1=CC=CC=C1	Neg
1110	Diphenyl	S(C1=CC=CC=C1)C1=CC=CC=C1	Pos
1111	Dipivefrin	CNCC(O)C1=CC=C(OC(=O)C(C)(C)C)C(OC(=O)C(C)(C)C)=C1	Neg
1112	Diquat Dibromide	C1C[N+]2=CC=CC=C2C2=CC=CC=[N+]12	Pos
1113	Disopyramide Phosphate	CC(C)NCCC(C(N)=O)(C1=CC=CC=C1)C1=CC=CC=N1	Pos
1114	Disul-Sodium	OS(=O)(=O)OCCOC1=CC=C(Cl)C=C1Cl	Pos
1115	Dobutamine	CC(CCC1=CC=C(O)C=C1)NCCC1=CC(O)=C(O)C=C1	Neg
1116	Docosahexaenoic Acid	CCC=CCC=CCC=CCC=CCC=CCC=CCCC(O)=O	Neg
1117	Docusate	CCCCC(CC)COC(=O)CC(C(=O)OCC(CC)CCCC)S(O)(=O)=O	Neg
1118	Dolasetron	O=C(OC1CC2CC3CC(C1)N2CC3=O)C1=CNC2=CC=CC=C12	Neg
1119	Domperidone	ClC1=CC2=C(C=C1)N(C1CCN(CCCN3C(=O)NC4=CC=CC=C34)CC1)C(=O)N2	Neg
1120	Doripenem	CC(O)C1C2C(C)C(SC3CNC(CNS(N)(=O)=O)C3)=C(N2C1=O)C(O)=O	Pos
1121	Doxepin	CN(C)CCC=C1C2=CC=CC=C2OCC2=C1C=CC=C2	Pos
1122	Doxercalciferol	CC(C)C(C)C=CC(C)C1CCC2C(CCCC12C)=CC=C1CC(O)CC(O)C1=C	Neg
1123	Dr7	COC(=O)NC(C(=O)NC(CC1=CC=CC=C1)C(O)CN(CC1=CC=C(C=C1)C1=CC=CC=N1)NC(=O)C(NC(=O)OC)C(C)(C)C)C(C)(C)C	Pos
1124	Droloxifene	CCC(=C(C1=CC=C(OCCN(C)C)C=C1)C1=CC=CC(O)=C1)C1=CC=CC=C1	Pos
1125	Dronabinol	CCCCCC1=CC(O)=C2C3C=C(C)CCC3C(C)(C)OC2=C1	Neg
1126	Droperidol	FC1=CC=C(C=C1)C(=O)CCCN1CCC(=CC1)N1C(=O)NC2=CC=CC=C12	Neg
1127	Droxidopa	NC(C(O)C1=CC=C(O)C(O)=C1)C(O)=O	Neg
1128	Duloxetine	CNCCC(OC1=CC=CC2=CC=CC=C12)C1=CC=CS1	Pos
1129	Dutasteride	CC12CCC3C(CCC4NC(=O)C=CC34C)C1CCC2C(=O)NC1=C(C=CC(=C1)C(F)(F)F)C(F)(F)F	Neg
1130	Dyclonine	CCCCOC1=CC=C(C=C1)C(=O)CCN1CCCCC1	Neg
1131	Echothiophate	CCOP(=O)(OCC)SCC[N+](C)(C)C	Neg
1132	Edatrexate	CCC(CC1=NC2=C(N)N=C(N)N=C2N=C1)C1=CC=C(C=C1)C(=O)NC(CCC(O)=O)C(O)=O	Pos
1133	Edrophonium	CC[N+](C)(C)C1=CC(O)=CC=C1	Neg
1134	Eicosapentaenoic Acid	CCC=CCC=CCC=CCC=CCC=CCCCC(O)=O	Neg
1135	Eletriptan	CN1CCCC1CC1=CNC2=CC=C(CCS(=O)(=O)C3=CC=CC=C3)C=C12	Neg
1136	Eliglustat	CCCCCCCC(=O)NC(CN1CCCC1)C(O)C1=CC2=C(OCCO2)C=C1	Neg
1137	Enalapril	CCOC(=O)C(CCC1=CC=CC=C1)NC(C)C(=O)N1CCCC1C(O)=O	Pos
1138	Encainide	COC1=CC=C(C=C1)C(=O)NC1=CC=CC=C1CCC1CCCCN1C	Pos
1139	Enoximone	CSC1=CC=C(C=C1)C(=O)C1=C(C)NC(=O)N1	Pos
1140	Enzalutamide	CNC(=O)C1=C(F)C=C(C=C1)N1C(=S)N(C(=O)C1(C)C)C1=CC(=C(C=C1)C#N)C(F)(F)F	Neg
1141	Epalrestat	CC(C=C1SC(=S)N(CC(O)=O)C1=O)=CC1=CC=CC=C1	Pos
1142	Epinastine	NC1=NCC2N1C1=CC=CC=C1CC1=CC=CC=C21	Neg
1143	Eplerenone	COC(=O)C1CC2=CC(=O)CCC2(C)C23OC2CC2(C)C(CCC22CCC(=O)O2)C13	Pos
1144	Epoetin Alfa	OC(=O)C(CC(=O)CNC(=O)C1=CC=CC=C1)CC1=CC=CC=C1	Neg
1145	Epoprostenol	CCCCCC(O)C=CC1C(O)CC2OC(CC12)=CCCCC(O)=O	Neg
1146	Eprosartan	CCCCC1=NC=C(C=C(CC2=CC=CS2)C(O)=O)N1CC1=CC=C(C=C1)C(O)=O	Neg
1147	Eptifibatide	NC(N)=NCCCCC1NC(=O)CCSSCC(NC(=O)C2CCCN2C(=O)C(CC2=CNC3=CC=CC=C23)NC(=O)C(CC(O)=O)NC(=O)CNC1=O)C(N)=O	Neg
1148	Ergoloid Mesylates	CCC(C)(C)C1N2C(=O)C(NC(=O)C3CC4C(CC5=CNC6=CC=CC4=C56)N(C)C3)(OC2(O)C2CCCN2C1=O)C(C)C	Neg
1149	Ergonovine Maleate	CC(CO)NC(=O)C1CN(C)C2CC3=CNC4=CC=CC(=C34)C2=C1	Neg
1150	Erlotinib	COCCOC1=C(OCCOC)C=C2C(NC3=CC=CC(=C3)C#C)=NC=NC2=C1	Pos
1151	Ertapenem	CC(O)C1C2C(C)C(SC3CNC(C3)C(=O)NC3=CC=CC(=C3)C(O)=O)=C(N2C1=O)C(O)=O	Pos
1152	Erythrityl Tetranitrate	O=N(=O)OCC(ON(=O)=O)C(CON(=O)=O)ON(=O)=O	Pos
1153	Erythromycin Acistrate	CCC1OC(=O)C(C)C(OC2CC(C)(OC)C(O)C(C)O2)C(C)C(OC2OC(C)CC(C2OC(C)=O)N(C)C)C(C)(O)CC(C)C(=O)C(C)C(O)C1(C)O	Pos
1154	Erythromycin Propionate	CCC1OC(=O)C(C)C(OC2CC(C)(OC)C(O)C(C)O2)C(C)C(OC2OC(C)CC(C2OC(=O)CC)N(C)C)C(C)(O)CC(C)C(=O)C(C)C(O)C1(C)O	Pos
1155	Esmolol	COC(=O)CCC1=CC=C(OCC(O)CNC(C)C)C=C1	Neg
1156	Esomeprazole	COC1=CC=C2N=C(NC2=C1)S(=O)CC1=NC=C(C)C(OC)=C1C	Pos
1157	Estazolam	ClC1=CC2=C(C=C1)N1C=NN=C1CN=C2C1=CC=CC=C1	Neg
1158	Estradiol Benzoate	CC12CCC3C(CCC4=CC(OC(=O)C5=CC=CC=C5)=CC=C34)C1CCC2O	Neg
1159	Estradiol Cypionate	CC12CCC3C(CCC4=CC(O)=CC=C34)C1CCC2OC(=O)CCC1CCCCC1	Neg
1160	Estradiol Dipropionate	CCC(=O)OC1CCC2C3CCC4=CC(OC(=O)CC)=CC=C4C3CCC12C	Neg
1161	Estradiol Enanthate	CCCCCCC(=O)OC1CCC2C3CCC4=CC(O)=CC=C4C3CCC12C	Neg
1162	Estradiol Mustard	CC12CCC3C(CCC4=C3C=CC(OC(=O)C3=CC=C(C=C3)N(CCCl)CCCl)=C4)C1CCC2OC(=O)C1=CC=C(C=C1)N(CCCl)CCCl	Neg
1163	Estradiol Undecylate	CCCCCCCCCCC(=O)OC1CCC2C3CCC4=CC(O)=CC=C4C3CCC12C	Neg
1164	Estradiol Valerate	CCCC(=O)OC1CCC2C3CCC4=CC(O)=CC=C4C3CCC12C	Neg
1165	Estramustine	CC12CCC3C(CCC4=C3C=CC(OC(=O)N(CCCl)CCCl)=C4)C1CCC2O	Pos
1166	Estrone	CC12CCC3C(CCC4=C3C=CC(OS(O)(=O)=O)=C4)C1CCC2=O	Pos
1167	Eszopiclone	CN1CCN(CC1)C(=O)OC1N(C(=O)C2=NC=CN=C12)C1=CC=C(Cl)C=N1	Neg
1168	Etanidazole	OCCNC(=O)CN1C=CN=C1N(=O)=O	Pos
1169	Ethacrynic Acid	CCC(=C)C(=O)C1=CC=C(OCC(O)=O)C(Cl)=C1Cl	Neg
1170	Ethane Dimethane Sulfonate	CS(=O)(=O)OCCOS(C)(=O)=O	Pos
1171	Ethchlorvynol	CCC(O)(C=CCl)C#C	Pos
1172	Ethinamate	NC(=O)OC1(CCCCC1)C#C	Neg
1173	Ethionamide	CCC1=CC(=CC=N1)C(N)=S	Pos
1174	Ethotoin	CCN1C(=O)NC(C1=O)C1=CC=CC=C1	Neg
1175	Ethylenediaminetetraacetic Acid	OC(=O)CN(CCN(CC(O)=O)CC(O)=O)CC(O)=O	Neg
1176	Etidocaine	CCCN(CC)C(CC)C(=O)NC1=C(C)C=CC=C1C	Neg
1177	Etoposide	COC1=CC(=CC(OC)=C1O)C1C2C(COC2=O)C(OC2OC3COC(C)OC3C(O)C2O)C2=C1C=C1OCOC1=C2	Pos
1178	Etretinate	CCOC(=O)C=C(C)C=CC=C(C)C=CC1=C(C)C=C(OC)C(C)=C1C	Pos
1179	Etv	NC1=NC(=O)C2=C(N1)N(C=N2)C1CC(O)C(CO)C1=C	Pos
1180	Exisulind	CC1=C(CC(O)=O)C2=CC(F)=CC=C2C1=CC1=CC=C(C=C1)S(C)(=O)=O	Pos
1181	Ezetimibe	OC(CCC1C(N(C1=O)C1=CC=C(F)C=C1)C1=CC=C(O)C=C1)C1=CC=C(F)C=C1	Pos
1182	Ezogabine	CCOC(=O)NC1=CC=C(NCC2=CC=C(F)C=C2)C=C1N	Neg
1183	Famciclovir	CC(=O)OCC(CCN1C=NC2=CN=C(N)N=C12)COC(C)=O	Neg
1184	Fccp	FC(F)(F)OC1=CC=C(NN=C(C#N)C#N)C=C1	Pos
1185	Felodipine	CCOC(=O)C1=C(C)NC(C)=C(C1C1=CC=CC(Cl)=C1Cl)C(=O)OC	Neg
1186	Fenbufen	OC(=O)CCC(=O)C1=CC=C(C=C1)C1=CC=CC=C1	Pos
1187	Fenofibrate	CC(C)OC(=O)C(C)(C)OC1=CC=C(C=C1)C(=O)C1=CC=C(Cl)C=C1	Pos
1188	Fenoldopam	OC1=CC=C(C=C1)C1CNCCC2=C(Cl)C(O)=C(O)C=C12	Neg
1189	Fenretinide	CC(C=CC1=C(C)CCCC1(C)C)=CC=CC(C)=CC(=O)NC1=CC=C(O)C=C1	Pos
1190	Fentanyl	CCC(=O)N(C1CCN(CCC2=CC=CC=C2)CC1)C1=CC=CC=C1	Neg
1191	Fentiazac	OC(=O)CC1=C(N=C(S1)C1=CC=CC=C1)C1=CC=C(Cl)C=C1	Pos
1192	Fexofenadine	CC(C)(C(O)=O)C1=CC=C(C=C1)C(O)CCCN1CCC(CC1)C(O)(C1=CC=CC=C1)C1=CC=CC=C1	Neg
1193	Finasteride	CC(C)(C)NC(=O)C1CCC2C3CCC4NC(=O)C=CC4(C)C3CCC12C	Neg
1194	Fipexide	ClC1=CC=C(OCC(=O)N2CCN(CC3=CC4=C(OCO4)C=C3)CC2)C=C1	Pos
1195	Fleroxacin	CN1CCN(CC1)C1=C(F)C=C2C(=O)C(=CN(CCF)C2=C1F)C(O)=O	Pos
1196	Flomoxef	COC1(NC(=O)CSC(F)F)C2OCC(CSC3=NN=NN3CCO)=C(N2C1=O)C(O)=O	Pos
1197	Flosequinan	CN1C=C(C(=O)C2=CC=C(F)C=C12)S(C)=O	Neg
1198	Floxacillin	CC1=C(C(=O)NC2C3SC(C)(C)C(N3C2=O)C(O)=O)C(=NO1)C1=C(F)C=CC=C1Cl	Pos
1199	Floxuridine	OCC1OC(CC1O)N1C=C(F)C(=O)NC1=O	Pos
1200	Fludrocortisone Acetate	CC1CC2C3CC(F)C4=CC(=O)C=CC4(C)C3C(O)CC2(C)C1(O)C(=O)CO	Neg
1201	Flufenamic Acid (Flufenamate)	OC(=O)C1=CC=CC=C1NC1=CC=CC(=C1)C(F)(F)F	Neg
1202	Flumequine	CC1CCC2=C3N1C=C(C(O)=O)C(=O)C3=CC(F)=C2	Pos
1203	Flumethasone	CC1CC2C3CC(F)C4=CC(=O)C=CC4(C)C3(F)C(O)CC2(C)C1(O)C(=O)CO	Neg
1204	Flunarizine	FC1=CC=C(C=C1)C(N1CCN(CC=CC2=CC=CC=C2)CC1)C1=CC=C(F)C=C1	Neg
1205	Flunisolide	CC1(C)OC2CC3C4CC(F)C5=CC(=O)C=CC5(C)C4C(O)CC3(C)C2(O1)C(=O)CO	Neg
1206	Flunoxaprofen	CC(C(O)=O)C1=CC2=C(OC(=N2)C2=CC=C(F)C=C2)C=C1	Neg
1207	Fluocinolone Acetonide	CC1(C)OC2CC3C4CC(F)C5=CC(=O)C=CC5(C)C4(F)C(O)CC3(C)C2(O1)C(=O)CO	Neg
1208	Fluocinonide	CC(=O)OCC(=O)C12OC(C)(C)OC1CC1C3CC(F)C4=CC(=O)C=CC4(C)C3(F)C(O)CC21C	Neg
1209	Fluorescein	OC1=CC2=C(C=C1)C1(OC(=O)C3=CC=CC=C13)C1=C(O2)C=C(O)C=C1	Neg
1210	Fluorometholone	CC1CC2C3CCC(O)(C(C)=O)C3(C)CC(O)C2(F)C2(C)C=CC(=O)C=C12	Neg
1211	Fluoxymesterone	CC1(O)CCC2C3CCC4=CC(=O)CCC4(C)C3(F)C(O)CC12C	Pos
1212	Flupenthixol	OCCN1CCN(CCC=C2C3=CC=CC=C3SC3=C2C=C(C=C3)C(F)(F)F)CC1	Neg
1213	Flurandrenolone	CC1(C)OC2CC3C4CC(F)C5=CC(=O)CCC5(C)C4C(O)CC3(C)C2(O1)C(=O)CO	Neg
1214	Fluticasone	CCC(=O)OC1(C(C)CC2C3CC(F)C4=CC(=O)C=CC4(C)C3(F)C(O)CC12C)C(=O)SCF	Neg
1215	Fluvastatin	CC(C)N1C(C=CC(O)CC(O)CC(O)=O)=C(C2=CC=CC=C12)C1=CC=C(F)C=C1	Pos
1216	Formestane	CC12CCC3C(CCC4=C(O)C(=O)CCC34C)C1CCC2=O	Neg
1217	Formoterol	COC1=CC=C(CC(C)NCC(O)C2=CC=C(O)C(NC=O)=C2)C=C1	Neg
1218	Fosaprepitant	CC(OC1OCCN(CC2=NC(=O)N(N2)P(O)(O)=O)C1C1=CC=C(F)C=C1)C1=CC(=CC(=C1)C(F)(F)F)C(F)(F)F	Pos
1219	Fosphenytoin	OP(O)(=O)OCN1C(=O)NC(C1=O)(C1=CC=CC=C1)C1=CC=CC=C1	Pos
1220	Fospropofol	CC(C)C1=CC=CC(C(C)C)=C1OCOP(O)(O)=O	Neg
1221	Fotemustine	CCOP(=O)(OCC)C(C)NC(=O)N(CCCl)N=O	Pos
1222	Fulvestrant	CC12CCC3C(C1CCC2O)C(CCCCCCCCCS(=O)CCCC(F)(F)C(F)(F)F)CC1=CC(O)=CC=C31	Neg
1223	Furazolidone	[O-][N+](=O)C1=CC=C(O1)C=NN1CCOC1=O	Pos
1224	Furosemide	NS(=O)(=O)C1=CC(C(O)=O)=C(NCC2=CC=CO2)C=C1Cl	Neg
1225	Fusidic	CC1C(O)CCC2(C)C1CCC1(C)C2C(O)CC2C(C(CC12C)OC(C)=O)=C(CCC=C(C)C)C(O)=O	Pos
1226	Gaba	NCCCC(O)=O	Neg
1227	Gabexate	CCOC(=O)C1=CC=C(OC(=O)CCCCCN=C(N)N)C=C1	Pos
1228	Gadodiamide	CNC(=O)CN(CCN(CCN(CC(O)=O)CC(=O)NC)CC(O)=O)CC(O)=O	Neg
1229	Gadoversetamide	COCCNC(=O)CN(CCN(CCN(CC(O)=O)CC(=O)NCCOC)CC(O)=O)CC(O)=O	Neg
1230	Gadoxetate	CCOC1=CC=C(CC(CN(CCN(CC(O)=O)CC(O)=O)CC(O)=O)N(CC(O)=O)CC(O)=O)C=C1	Pos
1231	Galantamine	COC1=CC=C2CN(C)CCC34C=CC(O)CC3OC1=C24	Neg
1232	Gallamine Triethiodide	CC[N+](CC)(CC)CCOC1=CC=CC(OCC[N+](CC)(CC)CC)=C1OCC[N+](CC)(CC)CC	Neg
1233	Ganciclovir	NC1=NC(=O)C2=C(N1)N(COC(CO)CO)C=N2	Neg
1234	Gemifloxacin	CON=C1CN(CC1CN)C1=C(F)C=C2C(=O)C(=CN(C3CC3)C2=N1)C(O)=O	Pos
1235	Gentamycin	CNC(C)C1CCC(N)C(OC2C(N)CC(N)C(OC3OCC(C)(O)C(NC)C3O)C2O)O1	Neg
1236	Gentian Violet	CN(C)C1=CC=C(C=C1)C(C1=CC=C(C=C1)N(C)C)=C1C=CC(C=C1)=[N+](C)C	Neg
1237	Glafenine	OCC(O)COC(=O)C1=CC=CC=C1NC1=C2C=CC(Cl)=CC2=NC=C1	Pos
1238	Glutaraldehyde	O=CCCCC=O	Neg
1239	Glyburide	COC1=CC=C(Cl)C=C1C(=O)NCCC1=CC=C(C=C1)S(=O)(=O)NC(=O)NC1CCCCC1	Pos
1240	Glycopyrrolate	C[N+]1(C)CCC(C1)OC(=O)C(O)(C1CCCC1)C1=CC=CC=C1	Neg
1241	Granisetron	CN1N=C(C(=O)NC2CC3CCCC(C2)N3C)C2=CC=CC=C12	Neg
1242	Grepafloxacin	CC1CN(CCN1)C1=C(F)C(C)=C2C(=O)C(=CN(C3CC3)C2=C1)C(O)=O	Pos
1243	Guaifenesin	COC1=CC=CC=C1OCC(O)CO	Neg
1244	Guanadrel	NC(N)=NCC1COC2(CCCCC2)O1	Neg
1245	Gusperimus	NCCCNCCCCNC(=O)C(O)NC(=O)CCCCCCN=C(N)N	Neg
1246	Halazepam	FC(F)(F)CN1C2=CC=C(Cl)C=C2C(=NCC1=O)C1=CC=CC=C1	Neg
1247	Halcinonide	CC1(C)OC2CC3C4CCC5=CC(=O)CCC5(C)C4(F)C(O)CC3(C)C2(O1)C(=O)CCl	Neg
1248	Halobetasol	CCC(=O)OC1(C(C)CC2C3CC(F)C4=CC(=O)C=CC4(C)C3(F)C(O)CC12C)C(=O)CCl	Neg
1249	Haloprogin	ClC1=CC(Cl)=C(OCC#CI)C=C1Cl	Neg
1250	Heptachlor	ClC1C=CC2C1C1(Cl)C(Cl)=C(Cl)C2(Cl)C1(Cl)Cl	Pos
1251	Hexachlorobenzene	ClC1=C(Cl)C(Cl)=C(Cl)C(Cl)=C1Cl	Pos
1252	Hexafluorenium	C[N+](C)(CCCCCC[N+](C)(C)C1C2=CC=CC=C2C2=CC=CC=C12)C1C2=CC=CC=C2C2=CC=CC=C12	Neg
1253	Hexocyclium Methylsulfate	C[N+]1(C)CCN(CC(O)(C2CCCCC2)C2=CC=CC=C2)CC1	Neg
1254	Hexylresorcinol	CCCCCCC1=C(O)C=C(O)C=C1	Neg
1255	Hms	CC1CC2C3CCC(C(C)=O)C3(C)CC(O)C2C2(C)CCC(=O)C=C12	Neg
1256	Homatropine	CN1C2CCC1CC(C2)OC(=O)C(O)C1=CC=CC=C1	Neg
1257	Hyaluronidase	C(NC1=C2NC=NC2=NC=N1)C1=CC=CO1	Neg
1258	Hydralazine	NNC1=C2C=CC=CC2=CN=N1	Pos
1259	Hydrochlorothiazide	NS(=O)(=O)C1=C(Cl)C=C2NCNS(=O)(=O)C2=C1	Pos
1260	Hydrocodone	COC1=C2OC3C(=O)CCC4C5CC(C=C1)=C2C34CCN5C	Neg
1261	Hydromorphone	CN1CC23C4CCC(=O)C2OC2=C3C(CC14)=CC=C2O	Neg
1262	Hydroquinidine	CCC1CN2CCC1CC2C(O)C1=CC=NC2=CC=C(OC)C=C12	Pos
1263	Hydroxyzine	OCCOCCN1CCN(CC1)C(C1=CC=CC=C1)C1=CC=C(Cl)C=C1	Neg
1264	Ibandronate	CCCCCN(C)CCC(O)(P(O)(O)=O)P(O)(O)=O	Neg
1265	Ibuprofen	CC(C)CC1=CC=C(C=C1)C(C)C(O)=O	Pos
1266	Ibutilide	CCCCCCCN(CC)CCCC(O)C1=CC=C(NS(C)(=O)=O)C=C1	Neg
1267	Idarubicin Hcl	CC(O)C1(O)CC(OC2CC(N)C(O)C(C)O2)C2=C(O)C3=C(C(O)=C2C1)C(=O)C1=CC=CC=C1C3=O	Neg
1268	Iloperidone	COC1=CC(=CC=C1OCCCN1CCC(CC1)C1=NOC2=CC(F)=CC=C12)C(C)=O	Neg
1269	Iloprost	CC#CCC(C)C(O)C=CC1C(O)CC2CC(CC12)=CCCCC(O)=O	Neg
1270	Imidapril	CCOC(=O)C(CCC1=CC=CC=C1)NC(C)C(=O)N1C(CN(C)C1=O)C(O)=O	Pos
1271	Indapamide	CC1CC2=CC=CC=C2N1NC(=O)C1=CC=C(Cl)C(=C1)S(N)(=O)=O	Neg
1272	Indene	C1C=CC2=CC=CC=C12	Pos
1273	Iobenguane I 131	NC(N)=NCC1=CC=CC([131I])=C1	Pos
1274	Iobitridol	CN(CC(O)CO)C(=O)C1=C(I)C(C(=O)N(C)CC(O)CO)=C(I)C(NC(=O)C(CO)CO)=C1I	Neg
1275	Iocetamic Acid	CC(CN(C(C)=O)C1=C(I)C=C(I)C(N)=C1I)C(O)=O	Neg
1276	Iodamide	CC(=O)NCC1=C(I)C(NC(C)=O)=C(I)C(C(O)=O)=C1I	Neg
1277	Iohexol	CC(=O)N(CC(O)CO)C1=C(I)C(C(=O)NCC(O)CO)=C(I)C(C(=O)NCC(O)CO)=C1I	Neg
1278	Iopanoic Acid	CCC(CC1=C(I)C=C(I)C(N)=C1I)C(O)=O	Neg
1279	Iophendylate	CCOC(=O)CCCCCCCCC(C)C1=CC=CC=C1I	Neg
1280	Iopromide	COCC(=O)NC1=C(I)C(C(=O)NCC(O)CO)=C(I)C(C(=O)N(C)CC(O)CO)=C1I	Neg
1281	Ioxilan	CC(=O)N(CC(O)CO)C1=C(I)C(C(=O)NCCO)=C(I)C(C(=O)NCC(O)CO)=C1I	Neg
1282	Ipodate	CN(C)C=NC1=C(I)C=C(I)C(CCC(O)=O)=C1I	Neg
1283	Ipratropium Bromide	CC(C)[N+]1(C)C2CCC1CC(C2)OC(=O)C(CO)C1=CC=CC=C1	Neg
1284	Isepamicin	CNC1C(O)C(OC2C(CC(N)C(OC3OC(CN)C(O)C(O)C3O)C2O)NC(=O)C(O)CN)OCC1(C)O	Pos
1285	Isoetharine	CCC(NC(C)C)C(O)C1=CC=C(O)C(O)=C1	Neg
1286	Isoflurophate	CC(C)OP(F)(=O)OC(C)C	Neg
1287	Isonicotinic	OC(=O)C1=CC=NC=C1	Neg
1288	Isopropamide	CC(C)[N+](C)(CCC(C(N)=O)(C1=CC=CC=C1)C1=CC=CC=C1)C(C)C	Neg
1289	Isosorbide Mononitrate	OC1COC2C(COC12)O[N+]([O-])=O	Neg
1290	Isoxicam	CN1C(=C(O)NC2=NOC(C)=C2)C(=O)C2=CC=CC=C2S1(=O)=O	Neg
1291	Isoxsuprine	CC(COC1=CC=CC=C1)NC(C)C(O)C1=CC=C(O)C=C1	Neg
1292	Isradipine	COC(=O)C1=C(C)NC(C)=C(C1C1=CC=CC2=NON=C12)C(=O)OC(C)C	Neg
1293	Ivabradine	COC1=CC2=C(CC(=O)N(CCCN(C)CC3CC4=CC(OC)=C(OC)C=C34)CC2)C=C1OC	Neg
1294	Ixabepilone	CC1CCCC2(C)OC2CC(NC(=O)CC(O)C(C)(C)C(=O)C(C)C1O)C(C)=CC1=CSC(C)=N1	Neg
1295	Josamycin	COC1C(CC(=O)OC(C)CC=CC=CC(O)C(C)CC(CC=O)C1OC1OC(C)C(OC2CC(C)(O)C(OC(=O)CC(C)C)C(C)O2)C(C1O)N(C)C)OC(C)=O	Pos
1296	Kanamycin	NCC1OC(OC2C(N)CC(N)C(OC3OC(CO)C(O)C(N)C3O)C2O)C(O)C(O)C1O	Neg
1297	Ketamine	CNC1(CCCCC1=O)C1=CC=CC=C1Cl	Pos
1298	Khat	CC(N)C(=O)C1=CC=CC=C1	Pos
1299	Lacidipine	CCOC(=O)C1=C(C)NC(C)=C(C1C1=CC=CC=C1C=CC(=O)OC(C)(C)C)C(=O)OCC	Pos
1300	Lacosamide	COCC(NC(C)=O)C(=O)NCC1=CC=CC=C1	Neg
1301	Lactose	OCC1OC(OC2C(O)C(O)C(O)OC2CO)C(O)C(O)C1O	Neg
1302	Lamotrigine	NC1=NC(N)=C(N=N1)C1=C(Cl)C(Cl)=CC=C1	Pos
1303	Lapatinib	CS(=O)(=O)CCNCC1=CC=C(O1)C1=CC2=C(C=C1)N=CN=C2NC1=CC(Cl)=C(OCC2=CC(F)=CC=C2)C=C1	Pos
1304	L-Arginine	NC(CCCN=C(N)N)C(O)=O	Neg
1305	Latanoprost	CC(C)OC(=O)CCCC=CCC1C(O)CC(O)C1CCC(O)CCC1=CC=CC=C1	Neg
1306	Lazabemide	NCCNC(=O)C1=CC=C(Cl)C=N1	Pos
1307	Lenalidomide	NC1=CC=CC2=C1CN(C1CCC(=O)NC1=O)C2=O	Pos
1308	Lesinurad	OC(=O)CSC1=NN=C(Br)N1C1=CC=C(C2CC2)C2=C1C=CC=C2	Neg
1309	Levetiracetam	CCC(N1CCCC1=O)C(N)=O	Pos
1310	Levobunolol	CC(C)(C)NCC(O)COC1=CC=CC2=C1CCCC2=O	Neg
1311	Levocabastine	CC1CN(CCC1(C(O)=O)C1=CC=CC=C1)C1CCC(CC1)(C#N)C1=CC=C(F)C=C1	Neg
1312	Levodopa	NC(CC1=CC=C(O)C(O)=C1)C(O)=O	Neg
1313	Levofloxacin	CC1COC2=C3N1C=C(C(O)=O)C(=O)C3=CC(F)=C2N1CCN(C)CC1	Pos
1314	Levomefolate Calcium	CN1C(CNC2=CC=C(C=C2)C(=O)NC(CCC(O)=O)C(O)=O)CNC2=C1C(=O)N=C(N)N2	Neg
1315	Liarozole	ClC1=CC=CC(=C1)C(N1C=CN=C1)C1=CC=C2N=CNC2=C1	Pos
1316	Lidocaine	CCN(CC)CC(=O)NC1=C(C)C=CC=C1C	Neg
1317	Linezolid	CC(=O)NCC1CN(C(=O)O1)C1=CC=C(N2CCOCC2)C(F)=C1	Pos
1318	Liothyronine	NC(CC1=CC(I)=C(OC2=CC(I)=C(O)C=C2)C(I)=C1)C(O)=O	Neg
1319	Lisdexamfetamine	CC(CC1=CC=CC=C1)NC(=O)C(N)CCCCN	Neg
1320	L-Methionine	CSCCC(N)C(O)=O	Neg
1321	Lodoxamide	OC(=O)C(=O)NC1=CC(=CC(NC(=O)C(O)=O)=C1Cl)C#N	Neg
1322	Lofepramine	CN(CCCN1C2=CC=CC=C2CCC2=CC=CC=C12)CC(=O)C1=CC=C(Cl)C=C1	Pos
1323	Lonidamine	OC(=O)C1=NN(CC2=CC=C(Cl)C=C2Cl)C2=CC=CC=C12	Pos
1324	Loperamide	CN(C)C(=O)C(CCN1CCC(O)(CC1)C1=CC=C(Cl)C=C1)(C1=CC=CC=C1)C1=CC=CC=C1	Neg
1325	Lorazepam	OC1N=C(C2=CC=CC=C2Cl)C2=CC(Cl)=CC=C2NC1=O	Neg
1326	Lornoxicam	CN1C(=C(O)NC2=CC=CC=N2)C(=O)C2=C(C=C(Cl)S2)S1(=O)=O	Neg
1327	Loteprednol	CC12CC(O)C3C(CCC4=CC(=O)C=CC34C)C1CCC2(O)C(=O)OCCl	Neg
1328	Lovastatin	CCC(C)C(=O)OC1CC(C)C=C2C=CC(C)C(CCC3CC(O)CC(=O)O3)C12	Pos
1329	Loxapine	CN1CCN(CC1)C1=NC2=CC=CC=C2OC2=CC=C(Cl)C=C12	Pos
1330	L-Tryptophan	NC(CC1=CNC2=CC=CC=C12)C(O)=O	Neg
1331	Lurasidone	O=C1C2C3CCC(C3)C2C(=O)N1CC1CCCCC1CN1CCN(CC1)C1=NSC2=CC=CC=C12	Neg
1332	Mafenide	NCC1=CC=C(C=C1)S(N)(=O)=O	Neg
1333	Malathion	CCOC(=O)CC(SP(=S)(OC)OC)C(=O)OCC	Pos
1334	Mangafodipir	CC1=NC=C(COP(O)(O)=O)C(CN(CCN(CC(O)=O)CC2=C(COP(O)(O)=O)C=NC(C)=C2O)CC(O)=O)=C1O	Pos
1335	Maprotiline	CNCCCC12CCC(C3=CC=CC=C13)C1=C2C=CC=C1	Pos
1336	Marimastat	CNC(=O)C(NC(=O)C(CC(C)C)C(O)C(=O)NO)C(C)(C)C	Pos
1337	Mazindol	OC1(N2CCN=C2C2=CC=CC=C12)C1=CC=C(Cl)C=C1	Neg
1338	Mbf	OCC1OC(O)C(F)C(O)C1O	Neg
1339	Mebendazole	COC(=O)NC1=NC2=C(N1)C=C(C=C2)C(=O)C1=CC=CC=C1	Pos
1340	Mecamylamine	CNC1(C)C2CCC(C2)C1(C)C	Neg
1341	Mechlorethamine	NC(CCCl)CCCl	Neg
1342	Meclizine	CC1=CC(CN2CCN(CC2)C(C2=CC=CC=C2)C2=CC=C(Cl)C=C2)=CC=C1	Neg
1343	Meclocycline	CN(C)C1C2C(O)C3C(=C)C4=C(Cl)C=CC(O)=C4C(=O)C3=C(O)C2(O)C(=O)C(C(N)=O)=C1O	Neg
1344	Medroxyprogesterone	CC1CC2C3CCC(O)(C(C)=O)C3(C)CCC2C2(C)CCC(=O)C=C12	Pos
1345	Medroxyprogesterone Acetate	CC1CC2C3CCC(OC(C)=O)(C(C)=O)C3(C)CCC2C2(C)CCC(=O)C=C12	Pos
1346	Megestrol	CC(=O)C1(O)CCC2C3C=C(C)C4=CC(=O)CCC4(C)C3CCC12C	Pos
1347	Melphalan	NC(CC1=CC=C(C=C1)N(CCCl)CCCl)C(O)=O	Pos
1348	Menadione	CC1=CC(=O)C2=CC=CC=C2C1=O	Neg
1349	Mepenzolate	C[N+]1(C)CCCC(C1)OC(=O)C(O)(C1=CC=CC=C1)C1=CC=CC=C1	Neg
1350	Mephentermine	CNC(C)(C)CC1=CC=CC=C1	Neg
1351	Mephenytoin	CCC1(NC(=O)N(C)C1=O)C1=CC=CC=C1	Pos
1352	Mepivacaine	CN1CCCCC1C(=O)NC1=C(C)C=CC=C1C	Neg
1353	Mercaptopurine, 6-	SC1=NC=NC2=C1NC=N2	Pos
1354	Meropenem	CC(O)C1C2C(C)C(SC3CNC(C3)C(=O)N(C)C)=C(N2C1=O)C(O)=O	Pos
1355	Mestranol	COC1=CC=C2C3CCC4(C)C(CCC4(O)C#C)C3CCC2=C1	Pos
1356	Metaraminol	CC(N)C(O)C1=CC=CC(O)=C1	Neg
1357	Metaxalone	CC1=CC(OCC2CNC(=O)O2)=CC(C)=C1	Neg
1358	Metergoline	CN1C=C2CC3C(CC(CNC(=O)OCC4=CC=CC=C4)CN3C)C3=C2C1=CC=C3	Pos
1359	Methacholine	CC(C[N+](C)(C)C)OC(C)=O	Neg
1360	Methacycline Hcl	CN(C)C1C2C(O)C3C(=C)C4=CC=CC(O)=C4C(O)=C3C(=O)C2(O)C(=O)C(=C(N)O)C1=O	Pos
1361	Methantheline	CC[N+](C)(CC)CCOC(=O)C1C2=CC=CC=C2OC2=CC=CC=C12	Neg
1362	Methapyrilene	CN(C)CCN(CC1=CC=CS1)C1=CC=CC=N1	Pos
1363	Methaqualone	CC1=CC=CC=C1N1C(C)=NC2=CC=CC=C2C1=O	Neg
1364	Methdilazine	CN1CCC(CN2C3=CC=CC=C3SC3=CC=CC=C23)C1	Pos
1365	Methenolone	CC(=O)OC1CCC2C3CCC4CC(=O)C=C(C)C4(C)C3CCC12C	Pos
1366	Methocarbamol	COC1=CC=CC=C1OCC(O)COC(N)=O	Neg
1367	Methohexital	CCC#CC(C)C1(CC=C)C(=O)NC(=O)N(C)C1=O	Pos
1368	Methomyl	CNC(=O)ON=C(C)SC	Pos
1369	Methotrimeprazine	COC1=CC=C2SC3=CC=CC=C3N(CC(C)CN(C)C)C2=C1	Neg
1370	Methoxamine Hcl	COC1=CC(C(O)C(C)N)=C(OC)C=C1	Neg
1371	Methoxychlor	COC1=CC=C(C=C1)C(C1=CC=C(OC)C=C1)C(Cl)(Cl)Cl	Pos
1372	Methsuximide	CN1C(=O)CC(C)(C1=O)C1=CC=CC=C1	Neg
1373	Methylaniline	CNC1=CC=CC=C1	Pos
1374	Methylene Dianiline	C(NC1=CC=CC=C1)NC1=CC=CC=C1	Pos
1375	Methylergonovine	CCC(CO)NC(=O)C1CN(C)C2CC3=CNC4=CC=CC(=C34)C2=C1	Neg
1376	Methylscopolamine Bromide	C[N+]1(C)C2CC(CC1C1OC21)OC(=O)C(CO)C1=CC=CC=C1	Neg
1377	Methyltestosterone	CC1(O)CCC2C3CCC4=CC(=O)CCC4(C)C3CCC12C	Pos
1378	Methysergide	CCC(CO)NC(=O)C1CN(C)C2CC3=CN(C)C4=CC=CC(=C34)C2=C1	Neg
1379	Metipranolol	CC(C)NCC(O)COC1=C(C)C(C)=C(OC(C)=O)C(C)=C1	Neg
1380	Metocurine	COC1=CC=C2CC3C4=C(CC[N+]3(C)C)C=C(OC)C(OC)=C4OC3=CC=C(CC4C5=CC(OC1=C2)=C(OC)C=C5CC[N+]4(C)C)C=C3	Neg
1381	Metolazone	CC1NC2=CC(Cl)=C(C=C2C(=O)N1C1=CC=CC=C1C)S(N)(=O)=O	Neg
1382	Metribuzin	CSC1=NN=C(C(=O)N1N)C(C)(C)C	Pos
1383	Metrizamide	CN(C(C)=O)C1=C(I)C(NC(C)=O)=C(I)C(C(=O)NC2C(O)OC(CO)C(O)C2O)=C1I	Neg
1384	Metrizoic Acid	CN(C(C)=O)C1=C(I)C(NC(C)=O)=C(I)C(C(O)=O)=C1I	Neg
1385	Metvix	COC(=O)CCC(=O)CN	Neg
1386	Metyrapone	CC(C)(C(=O)C1=CN=CC=C1)C1=CN=CC=C1	Neg
1387	Mibefradil	COCC(=O)OC1(CCN(C)CCCC2=NC3=CC=CC=C3N2)CCC2=CC(F)=CC=C2C1C(C)C	Pos
1388	Midazolam	CC1=NC=C2CN=C(C3=CC=CC=C3F)C3=C(C=CC(Cl)=C3)N12	Neg
1389	Midodrine	COC1=CC(C(O)CNC(=O)CN)=C(OC)C=C1	Neg
1390	Miglitol	OCCN1CC(O)C(O)C(O)C1CO	Neg
1391	Miglustat	CCCCN1CC(O)C(O)C(O)C1CO	Neg
1392	Milnacipran	CCN(CC)C(=O)C1(CC1CN)C1=CC=CC=C1	Pos
1393	Miltefosine	CCCCCCCCCCCCCCCCOP(O)(=O)OCC[N+](C)(C)C	Neg
1394	Miokamycin	CCC(=O)OC1C(C)OC(CC1(C)OC(C)=O)OC1C(C)OC(OC2C(CC=O)CC(C)C(OC(C)=O)C=CC=CCC(C)OC(=O)CC(OC(=O)CC)C2OC)C(O)C1N(C)C	Neg
1395	Mirabegron	NC1=NC(CC(=O)NC2=CC=C(CCNCC(O)C3=CC=CC=C3)C=C2)=CS1	Neg
1396	Misoprostol	CCCCC(C)(O)CC=CC1C(O)CC(=O)C1CCCCCCC(=O)OC	Neg
1397	Mitoguazone	CC(C=NN=C(N)N)=NN=C(N)N	Pos
1398	Mitolactol	OC(CBr)C(O)C(O)C(O)CBr	Pos
1399	Mitotane	ClC(Cl)C(C1=CC=C(Cl)C=C1)C1=CC=CC=C1Cl	Neg
1400	M-Nitroaniline	NC1=CC=CC(=C1)N(=O)=O	Pos
1401	Moclobemide	ClC1=CC=C(C=C1)C(=O)NCCN1CCOCC1	Pos
1402	Mometasone	CC1CC2C3CCC4=CC(=O)C=CC4(C)C3(Cl)C(O)CC2(C)C1(OC(=O)C1=CC=CO1)C(=O)CCl	Neg
1403	Mometasone Furoate	CC1CC2C3CCC4=CC(=O)C=CC4(C)C3(Cl)C(O)CC2(C)C1(O)C(=O)CCl	Neg
1404	Monoctanoin	CCCCCCCC(=O)OCC(O)CO	Pos
1405	Morniflumate	FC(F)(F)C1=CC=CC(NC2=NC=CC=C2C(=O)OCCN2CCOCC2)=C1	Neg
1406	Moxifloxacin	COC1=C2N(C=C(C(O)=O)C(=O)C2=CC(F)=C1N1CC2CCCNC2C1)C1CC1	Pos
1407	Moxisylyte	CC(C)C1=C(OCCN(C)C)C=C(C)C(OC(C)=O)=C1	Pos
1408	Mupirocin	CC(O)C(C)C1OC1CC1COC(CC(C)=CC(=O)OCCCCCCCCC(O)=O)C(O)C1O	Neg
1409	Myo-Inositol	OC1C(O)C(O)C(O)C(O)C1O	Neg
1410	N-(3,5-Dichlorophenyl)Succinimide	ClC1=CC(=CC(Cl)=C1)N1C(=O)CCC1=O	Pos
1411	N,N-Dimethylacetamide	CN(C)C(C)=O	Pos
1412	Nabilone	CCCCCCC(C)(C)C1=CC2=C(C3CC(=O)CCC3C(C)(C)O2)C(O)=C1	Neg
1413	Nadolol	CC(C)(C)NCC(O)COC1=CC=CC2=C1CC(O)C(O)C2	Neg
1414	Naftifine	CN(CC=CC1=CC=CC=C1)CC1=CC=CC2=C1C=CC=C2	Neg
1415	Nalbuphine	OC1CCC2(O)C3CC4=C5C(OC1C25CCN3CC1CCC1)=C(O)C=C4	Neg
1416	Nalmefene	OC1=C2OC3C(=C)CCC4(O)C5CC(C=C1)=C2C34CCN5CC1CC1	Neg
1417	Naloxegol	[H]C12OC3=C(O)C=CC4=C3C11CCN(CC=C)C(C4)C1(O)CCC2([H])OCCOCCOCCOCCOCCOCCOCCOC	Neg
1418	Nandrolone Decanoate	CC12CCC3C(CCC4=CC(=O)CCC34)C1CCC2O	Pos
1419	Naphazoline	C(C1=NCCN1)C1=CC=CC2=CC=CC=C12	Neg
1420	Naratriptan	CNS(=O)(=O)CCC1=CC=C2NC=C(C3CCN(C)CC3)C2=C1	Neg
1421	Nateglinide	CC(C)C1CCC(CC1)C(=O)NC(CC1=CC=CC=C1)C(O)=O	Pos
1422	Nebivolol	OC(CNCC(O)C1CCC2=CC(F)=CC=C2O1)C1CCC2=CC(F)=CC=C2O1	Neg
1423	Nedocromil	CCCC1=C2N(CC)C(=CC(=O)C2=CC2=C1OC(=CC2=O)C(O)=O)C(O)=O	Neg
1424	Nelfinavir	CC1=C(O)C=CC=C1C(=O)NC(CSC1=CC=CC=C1)C(O)CN1CC2CCCCC2CC1C(=O)NC(C)(C)C	Pos
1425	Nepafenac	NC(=O)CC1=CC=CC(C(=O)C2=CC=CC=C2)=C1N	Neg
1426	Niacinamide	NC(=O)C1=CC=CN=C1	Pos
1427	Nicardipine	COC(=O)C1=C(C)NC(C)=C(C1C1=CC=CC(=C1)[N+]([O-])=O)C(=O)OCCN(C)CC1=CC=CC=C1	Neg
1428	Niclosamide	OC1=CC=C(Cl)C=C1C(=O)NC1=CC=C(C=C1Cl)N(=O)=O	Neg
1429	Nicotine	CN1CCCC1C1=CC=CN=C1	Neg
1430	Nicotinyl Alcohol	OCC1=CC=CN=C1	Neg
1431	Nifedipine	COC(=O)C1=C(C)NC(C)=C(C1C1=CC=CC=C1[N+]([O-])=O)C(=O)OC	Pos
1432	Niflumic	OC(=O)C1=CC=CN=C1NC1=CC=CC(=C1)C(F)(F)F	Pos
1433	Nilutamide	CC1(C)NC(=O)N(C1=O)C1=CC(=C(C=C1)[N+]([O-])=O)C(F)(F)F	Pos
1434	Nilvadipine	COC(=O)C1=C(NC(C)=C(C1C1=CC=CC(=C1)N(=O)=O)C(=O)OC(C)C)C#N	Pos
1435	Nimodipine	COCCOC(=O)C1=C(C)NC(C)=C(C1C1=CC=CC(=C1)[N+]([O-])=O)C(=O)OC(C)C	Neg
1436	Nitazoxanide	CC(=O)OC1=CC=CC=C1C(=O)NC1=NC=C(S1)[N+]([O-])=O	Neg
1437	Nitisinone	[O-][N+](=O)C1=CC(=CC=C1C(=O)C1C(=O)CCCC1=O)C(F)(F)F	Neg
1438	Nitramine	CN(C1=C(C=C(C=C1N(=O)=O)N(=O)=O)N(=O)=O)N(=O)=O	Pos
1439	Nitrazepam	[O-][N+](=O)C1=CC2=C(NC(=O)CN=C2C2=CC=CC=C2)C=C1	Neg
1440	Nitrendipine	CCOC(=O)C1=C(C)NC(C)=C(C1C1=CC=CC(=C1)N(=O)=O)C(=O)OC	Pos
1441	Nitrofurazone	NC(=O)NN=CC1=CC=C(O1)N(=O)=O	Neg
1442	Nitrogen Mustard	CN(CCCl)CCCl	Pos
1443	N-Nitrosodiethylamine	CCN(CC)N=O	Pos
1444	Nolatrexed	CC1=CC=C2NC(N)=NC(=O)C2=C1SC1=CC=NC=C1	Pos
1445	Nomifensine	CN1CC(C2=CC=CC=C2)C2=C(C1)C(N)=CC=C2	Pos
1446	Nonoxynol	CCCCCCCCCC1=CC=C(OCCO)C=C1	Neg
1447	Norethindrone Acetate	CC(=O)OC1(CCC2C3CCC4=CC(=O)CCC4C3CCC12C)C#C	Neg
1448	Norfloxacin	CCN1C=C(C(O)=O)C(=O)C2=C1C=C(N1CCNCC1)C(F)=C2	Pos
1449	Novobiocin	COC1C(OC(N)=O)C(O)C(OC2=C(C)C3=C(C=C2)C(=O)C(NC(=O)C2=CC(CC=C(C)C)=C(O)C=C2)=C(O)O3)OC1(C)C	Pos
1450	N-Phenylanthranilic Acid	OC(=O)C1=CC=CC=C1NC1=CC=CC=C1	Neg
1451	O-Bromophenol	OC1=CC=CC=C1Br	Pos
1452	O-Desmethylvenlafaxine	CN(C)CC(C1=CC=C(O)C=C1)C1(O)CCCCC1	Neg
1453	O-Dichlorobenzene	ClC1=CC=CC=C1Cl	Pos
1454	Olanzapine	CN1CCN(CC1)C1=NC2=C(NC3=C1C=C(C)S3)C=CC=C2	Pos
1455	Olaparib	FC1=C(C=C(CC2=NNC(=O)C3=C2C=CC=C3)C=C1)C(=O)N1CCN(CC1)C(=O)C1CC1	Neg
1456	Olmesartan	CCCC1=NC(=C(N1CC1=CC=C(C=C1)C1=CC=CC=C1C1=NNN=N1)C(O)=O)C(C)(C)O	Neg
1457	Olmesartan Medoxomil	CCCC1=NC(=C(N1CC1=CC=C(C=C1)C1=CC=CC=C1C1=NNN=N1)C(=O)OCC1=C(C)OC(=O)O1)C(C)(C)O	Pos
1458	Olopatadine	CN(C)CCC=C1C2=CC=CC=C2COC2=CC=C(CC(O)=O)C=C12	Neg
1459	Olsalazine	OC(=O)C1=CC(=CC=C1O)N=NC1=CC(C(O)=O)=C(O)C=C1	Neg
1460	Opipramol	OCCN1CCN(CCCN2C3=CC=CC=C3C=CC3=CC=CC=C23)CC1	Pos
1461	Orciprenaline	CC(C)NCC(O)C1=CC(O)=CC(O)=C1	Neg
1462	Orphenadrine	CN(C)CCOC(C1=CC=CC=C1)C1=CC=CC=C1C	Neg
1463	Oseltamivir	CCOC(=O)C1=CC(OC(CC)CC)C(NC(C)=O)C(N)C1	Pos
1464	Oxacillin	CC1=C(C(=O)NC2C3SC(C)(C)C(N3C2=O)C(O)=O)C(=NO1)C1=CC=CC=C1	Pos
1465	Oxamniquine	CC(C)NCC1CCC2=CC(CO)=C(C=C2N1)N(=O)=O	Pos
1466	Oxatomide	O=C1NC2=CC=CC=C2N1CCCN1CCN(CC1)C(C1=CC=CC=C1)C1=CC=CC=C1	Pos
1467	Oxazepam	OC1N=C(C2=CC=CC=C2)C2=CC(Cl)=CC=C2NC1=O	Neg
1468	Oxcarbazepine	NC(=O)N1C2=CC=CC=C2CC(=O)C2=CC=CC=C12	Pos
1469	Oxiconazole	ClC1=CC(Cl)=C(CON=C(CN2C=CN=C2)C2=CC=C(Cl)C=C2Cl)C=C1	Neg
1470	Oxprenolol	CC(C)NCC(O)COC1=CC=CC=C1OCC=C	Neg
1471	Oxtriphylline	CC1C2=C(NC=N2)C(=O)C(C)C1=O	Neg
1472	Oxybendazole	CCCOC1=CC2=C(C=C1)N=C(NC(=O)OC)N2	Pos
1473	Oxybutynin	CCN(CC)CC#CCOC(=O)C(O)(C1CCCCC1)C1=CC=CC=C1	Neg
1474	Oxycodone	COC1=C2OC3C(=O)CCC4(O)C5CC(C=C1)=C2C34CCN5C	Neg
1475	Oxymetazoline	CC1=CC(=C(O)C(C)=C1CC1=NCCN1)C(C)(C)C	Neg
1476	Oxymorphone	CN1CCC23C4OC5=C(O)C=CC(CC1C2(O)CCC4=O)=C35	Neg
1477	Oxyphencyclimine	CN1CCCN=C1COC(=O)C(O)(C1CCCCC1)C1=CC=CC=C1	Neg
1478	Oxyphenisatin	CC(=O)OC1=CC=C(C=C1)C1(C(=O)NC2=CC=CC=C12)C1=CC=C(OC(C)=O)C=C1	Pos
1479	Oxyphenonium	CC[N+](C)(CC)CCOC(=O)C(O)(C1CCCCC1)C1=CC=CC=C1	Neg
1480	P,P'-Diaminodiphenylmethane	NC1=CC=C(CC2=CC=C(N)C=C2)C=C1	Pos
1481	Palonosetron	O=C1N(CC2CCCC3=CC=CC1=C23)C1CN2CCC1CC2	Neg
1482	Pancuronium	CC(=O)OC1C(CC2C3CCC4CC(OC(C)=O)C(CC4(C)C3CCC12C)[N+]1(C)CCCCC1)[N+]1(C)CCCCC1	Neg
1483	Panobinostat	CC1=C(CCNCC2=CC=C(C=CC(=O)NO)C=C2)C2=C(N1)C=CC=C2	Neg
1484	Pantoprazole	COC1=CC=NC(CS(=O)C2=NC3=CC=C(OC(F)F)C=C3N2)=C1OC	Pos
1485	Pantothenic Acid	CC(C)(CO)C(O)C(=O)NCCC(O)=O	Neg
1486	Pap (Para-Aminophenol)	NC1=CC=C(O)C=C1	Neg
1487	Paramethadione	CCC1(C)OC(=O)N(C)C1=O	Pos
1488	Paraquat	C[N+]1=CC=C(C=C1)C1=CC=[N+](C)C=C1	Pos
1489	Pargyline	CN(CC#C)CC1=CC=CC=C1	Neg
1490	Paricalcitol	CC(C=CC(C)C(C)(C)O)C1CCC2C(CCCC12C)=CC=C1CC(O)CC(O)C1	Neg
1491	Paromomycin	NCC1OC(OC2C(CO)OC(OC3C(O)C(N)CC(N)C3OC3OC(CO)C(O)C(O)C3N)C2O)C(N)C(O)C1O	Neg
1492	P-Dimethylaminoazobenzene	CN(C)C1=CC=C(C=C1)N=NC1=CC=CC=C1	Pos
1493	Pefloxacin	CCN1C=C(C(O)=O)C(=O)C2=CC(F)=C(C=C12)N1CCN(C)CC1	Pos
1494	Pegaptanib	COCCOC(=O)NCCCCC(NC(=O)OCCOC)C(=O)NCCCCCOP(C)(O)=O	Neg
1495	Pegfilgrastim	COC1=C(CNC2CCCNC2C2=CC=CC=C2)C=C(C=C1)N(C)C	Neg
1496	Penbutolol	CC(C)(C)NCC(O)COC1=CC=CC=C1C1CCCC1	Neg
1497	Penciclovir	NC1=NC(=O)C2=C(N1)N(CCC(CO)CO)C=N2	Neg
1498	Penfluridol	OC1(CCN(CCCC(C2=CC=C(F)C=C2)C2=CC=C(F)C=C2)CC1)C1=CC=C(Cl)C(=C1)C(F)(F)F	Neg
1499	Pentagastrin	CSCCC(NC(=O)C(CC1=CNC2=CC=CC=C12)NC(=O)CCNC(=O)OCC(C)C)C(=O)NC(CC(O)=O)C(=O)NC(CC1=CC=CC=C1)C(N)=O	Neg
1500	Pentazocine	CC1C2CC3=C(C=C(O)C=C3)C1(C)CCN2CC=C(C)C	Neg
1501	Pentetrazol	C1CCN2N=NN=C2CC1	Neg
1502	Pentobarbital	CCCC(C)C1(CC)C(=O)NC(=O)NC1=O	Neg
1503	Pentosan Polysulfate Sodium	CC1=CC=C(C=C1C)S(O)(=O)=O	Pos
1504	Perampanel	O=C1N(C=C(C=C1C1=CC=CC=C1C#N)C1=NC=CC=C1)C1=CC=CC=C1	Neg
1505	Perazine	CN1CCN(CCCN2C3=CC=CC=C3SC3=CC=CC=C23)CC1	Pos
1506	Perflubron	FC(F)(F)C(F)(F)C(F)(F)C(F)(F)C(F)(F)C(F)(F)C(F)(F)C(F)(F)Br	Pos
1507	Pergolide	CCCN1CC(CSC)CC2C1CC1=CNC3=C1C2=CC=C3	Neg
1508	Periciazine	OC1CCN(CCCN2C3=CC=CC=C3SC3=CC=C(C=C23)C#N)CC1	Pos
1509	Permethrin	CC1(C)C(C=C(Cl)Cl)C1C(=O)OCC1=CC(OC2=CC=CC=C2)=CC=C1	Pos
1510	Phenacemide	NC(=O)NC(=O)CC1=CC=CC=C1	Pos
1511	Phenacetin	CCOC1=CC=C(NC(C)=O)C=C1	Pos
1512	Phenindamine	CN1CCC2=C(C1)C(C1=CC=CC=C21)C1=CC=CC=C1	Neg
1513	Phenindione	O=C1C(C(=O)C2=CC=CC=C12)C1=CC=CC=C1	Pos
1514	Phenmetrazine	CC1NCCOC1C1=CC=CC=C1	Neg
1515	Phenol	OC1=CC=CC=C1	Pos
1516	Phenothiazine	N1C2=CC=CC=C2SC2=CC=CC=C12	Pos
1517	Phenoxybenzamine	CC(COC1=CC=CC=C1)N(CCCl)CC1=CC=CC=C1	Neg
1518	Phenprocoumon	CCC(C1=CC=CC=C1)C1=C(O)OC2=CC=CC=C2C1=O	Pos
1519	Phenyl Isothiocyanate	S=C=NC1=CC=CC=C1	Pos
1520	Phenylbutyrate	OC(=O)CCCC1=CC=CC=C1	Neg
1521	Phenylpropanolamine	CC(N)C(O)C1=CC=CC=C1	Neg
1522	Phenyltoloxamine	CN(C)CCOC1=CC=CC=C1CC1=CC=CC=C1	Neg
1523	Picotamide	COC1=C(C=C(C=C1)C(=O)NCC1=CN=CC=C1)C(=O)NCC1=CN=CC=C1	Neg
1524	Picric Acid	OC1=C(C=C(C=C1N(=O)=O)N(=O)=O)N(=O)=O	Pos
1525	Pimavanserin	CC(C)COC1=CC=C(CNC(=O)N(CC2=CC=C(F)C=C2)C2CCN(C)CC2)C=C1	Neg
1526	Pimecrolimus	CCC1C=C(C)CC(C)CC(OC)C2OC(O)(C(C)CC2OC)C(=O)C(=O)N2CCCCC2C(=O)OC(C(C)C(O)CC1=O)C(C)=CC1CCC(Cl)C(C1)OC	Neg
1527	Pimozide	FC1=CC=C(C=C1)C(CCCN1CCC(CC1)N1C(=O)NC2=CC=CC=C12)C1=CC=C(F)C=C1	Neg
1528	Pinacidil	CC(N=C(NC#N)NC1=CC=NC=C1)C(C)(C)C	Neg
1529	Pinaverium Bromide	COC1=C(OC)C=C(C[N+]2(CCOCCC3CCC4CC3C4(C)C)CCOCC2)C(Br)=C1	Neg
1530	Pindolol	CC(C)NCC(O)COC1=CC=CC2=C1C=CN2	Neg
1531	Pipecuronium Bromide	CC(=O)OC1C(CC2C3CCC4CC(OC(C)=O)C(CC4(C)C3CCC12C)N1CC[N+](C)(C)CC1)N1CC[N+](C)(C)CC1	Neg
1532	Piperazine	C1CNCCN1	Neg
1533	Piperonyl Butoxide	CCCCOCCOCCOCC1=CC2=C(OCO2)C=C1CCC	Pos
1534	Pipobroman	BrCCC(=O)N1CCN(CC1)C(=O)CCBr	Neg
1535	Pipotiazine	CN(C)S(=O)(=O)C1=CC=C2SC3=CC=CC=C3N(CCCN3CCC(CCO)CC3)C2=C1	Pos
1536	Pirarubicin	COC1=CC=CC2=C1C(=O)C1=C(O)C3=C(CC(O)(CC3OC3CC(N)C(OC4CCCCO4)C(C)O3)C(=O)CO)C(O)=C1C2=O	Pos
1537	Pirazolac	OC(=O)CC1=NN(C=C1C1=CC=C(Cl)C=C1)C1=CC=C(F)C=C1	Pos
1538	Pirbuterol	CC(C)(C)NCC(O)C1=CC=C(O)C(CO)=N1	Neg
1539	Piretanide	NS(=O)(=O)C1=CC(=CC(N2CCCC2)=C1OC1=CC=CC=C1)C(O)=O	Pos
1540	Piribedil	C(N1CCN(CC1)C1=NC=CC=N1)C1=CC=C2OCOC2=C1	Pos
1541	Piritrexim	COC1=CC=C(OC)C(CC2=C(C)C3=C(N)N=C(N)N=C3N=C2)=C1	Pos
1542	Pirprofen	CC(C(O)=O)C1=CC(Cl)=C(C=C1)N1CC=CC1	Pos
1543	Pivmecillinam	CC(C)(C)C(=O)OCOC(=O)C1N2C(SC1(C)C)C(N=CN1CCCCCC1)C2=O	Pos
1544	Pizotifen	CN1CCC(CC1)=C1C2=C(CCC3=CC=CC=C13)SC=C2	Neg
1545	Plerixafor	C(N1CCCNCCNCCCNCC1)C1=CC=C(CN2CCCNCCNCCCNCC2)C=C1	Neg
1546	Polythiazide	CN1C(CSCC(F)(F)F)NC2=CC(Cl)=C(C=C2S1(=O)=O)S(N)(=O)=O	Neg
1547	Porfimer Sodium	CCC1=C2NC(C=C3N=C(C=C4N=C(C=C5NC(=C2)C(C)=C5C(C)O)C(C)=C4CCC(O)=O)C(CCC(O)=O)=C3C)=C1C	Pos
1548	Posaconazole	CCC(C(C)O)N1N=CN(C1=O)C1=CC=C(C=C1)N1CCN(CC1)C1=CC=C(OCC2COC(CN3C=NC=N3)(C2)C2=CC=C(F)C=C2F)C=C1	Pos
1549	Prajmaline	CCCN1C2CC34C(O)C2C(CC1C3N(C)C1=CC=CC=C41)C(CC)C=O	Pos
1550	Pralidoxime	CN1C=CC=CC1=CN=O	Neg
1551	Pramipexole	CCCNC1CCC2=C(C1)SC(N)=N2	Neg
1552	Pranlukast	O=C(NC1=CC=C2C(=O)C=C(OC2=C1)C1=NNN=N1)C1=CC=C(OCCCCC2=CC=CC=C2)C=C1	Pos
1553	Prasugrel Hydrochloride	CC(=O)OC1=CC2=C(CCN(C2)C(C(=O)C2CC2)C2=CC=CC=C2F)S1	Neg
1554	Pravastatin	CCC(C)C(=O)OC1CC(O)C=C2C=CC(C)C(CCC(O)CC(O)CC(O)=O)C12	Pos
1555	Prazepam	ClC1=CC=C2N(CC3CC3)C(=O)CN=C(C3=CC=CC=C3)C2=C1	Neg
1556	Prednicarbate	CCOC(=O)OC1(CCC2C3CCC4=CC(=O)C=CC4(C)C3C(O)CC12C)C(=O)COC(=O)CC	Neg
1557	Prednisolone	CC12CC(O)C3C(CCC4=CC(=O)C=CC34C)C1CCC2(O)C(=O)CO	Pos
1558	Prednisone	CC12CC(=O)C3C(CCC4=CC(=O)C=CC34C)C1CCC2(O)C(=O)CO	Pos
1559	Prilocaine	CCCNC(C)C(=O)NC1=CC=CC=C1C	Neg
1560	Procaine	CCN(CC)CCOC(=O)C1=CC=C(N)C=C1	Neg
1561	Prochlorperazine	CN1CCN(CCCN2C3=CC=CC=C3SC3=CC=C(Cl)C=C23)CC1	Pos
1562	Progabide	NC(=O)CCCNC(C1=CC=C(Cl)C=C1)=C1C=C(F)C=CC1=O	Pos
1563	Progesterone	CCCCCC(=O)OC1(CCC2C3CCC4=CC(=O)CCC4(C)C3CCC12C)C(C)=O	Pos
1564	Proparacaine	CCCOC1=CC=C(C=C1N)C(=O)OCCN(CC)CC	Neg
1565	Propiomazine	CCC(=O)C1=CC=C2SC3=CC=CC=C3N(CC(C)N(C)C)C2=C1	Neg
1566	Propoxyphene	CCC(=O)OC(CC1=CC=CC=C1)(C(C)CN(C)C)C1=CC=CC=C1	Pos
1567	Propranolol	CC(C)NCC(O)COC1=CC=CC2=CC=CC=C12	Neg
1568	Propyliodone	CCCOC(=O)CN1C=C(I)C(=O)C(I)=C1	Neg
1569	Protriptyline	CNCCCC1C2=CC=CC=C2C=CC2=CC=CC=C12	Neg
1570	Puromycin	COC1=CC=C(CC(N)C(=O)NC2C(CO)OC(C2O)N2C=NC3=C2N=CN=C3N(C)C)C=C1	Pos
1571	Puromycin Aminonucleoside	CN(C)C1=C2N=CN(C3OC(CO)C(N)C3O)C2=NC=N1	Pos
1572	Pyrantel	CN1CCCN=C1C=CC1=CC=CS1	Neg
1573	Pyridine	C1=CC=NC=C1	Pos
1574	Pyridostigmine	CN(C)C(=O)OC1=C[N+](C)=CC=C1	Neg
1575	Pyridoxine	CC1=NC=C(CO)C(CO)=C1O	Neg
1576	Pyrilamine Maleate	COC1=CC=C(CN(CCN(C)C)C2=CC=CC=N2)C=C1	Neg
1577	Pyrvinium	CN(C)C1=CC2=CC=C(C=CC3=C(C)N(C(C)=C3)C3=CC=CC=C3)[N+](C)=C2C=C1	Neg
1578	Quazepam	FC1=CC=CC=C1C1=NCC(=S)N(CC(F)(F)F)C2=C1C=C(Cl)C=C2	Neg
1579	Quetiapine	OCCOCCN1CCN(CC1)C1=NC2=CC=CC=C2SC2=CC=CC=C12	Pos
1580	Quinacrine	CCN(CC)CCCC(C)NC1=C2C=C(OC)C=CC2=NC2=CC(Cl)=CC=C12	Pos
1581	Quinestrol	CC12CCC3C(CCC4=CC(OC5CCCC5)=CC=C34)C1CCC2(O)C#C	Pos
1582	Quinethazone	CCC1NC(=O)C2=CC(=C(Cl)C=C2N1)S(N)(=O)=O	Pos
1583	Rabeprazole	COCCCOC1=C(C)C(CS(=O)C2=NC3=CC=CC=C3N2)=NC=C1	Pos
1584	Raltitrexed	CN(CC1=CC=C2NC(C)=NC(=O)C2=C1)C1=CC=C(S1)C(=O)NC(CCC(O)=O)C(O)=O	Pos
1585	Ramelteon	CCC(=O)NCCC1CCC2=C1C1=C(OCC1)C=C2	Neg
1586	Rapacuronium	CCC(=O)OC1C(CC2C3CCC4CC(OC(C)=O)C(CC4(C)C3CCC12C)N1CCCCC1)[N+]1(CC=C)CCCCC1	Neg
1587	Rasagiline	C#CCNC1CCC2=CC=CC=C12	Neg
1588	Regorafenib	CNC(=O)C1=NC=CC(OC2=CC(F)=C(NC(=O)NC3=CC=C(Cl)C(=C3)C(F)(F)F)C=C2)=C1	Pos
1589	Rescinnamine	COC1C(CC2CN3CCC4=C(NC5=CC(OC)=CC=C45)C3CC2C1C(=O)OC)OC(=O)C=CC1=CC(OC)=C(OC)C(OC)=C1	Neg
1590	Reserpine	COC1C(CC2CN3CCC4=C(NC5=C4C=CC(OC)=C5)C3CC2C1C(=O)OC)OC(=O)C1=CC(OC)=C(OC)C(OC)=C1	Neg
1591	Resorcinol	OC1=CC(O)=CC=C1	Pos
1592	Retapamulin	CC1CCC23CCC(=O)C2C1(C)C(CC(C)(C=C)C(O)C3C)OC(=O)CSC1CC2CCC(C1)N2C	Neg
1593	Retinyl Palmitate	CCCCCCCCCCCCCCCC(=O)OCC=C(C)C=CC=C(C)C=CC1=C(C)CCCC1(C)C	Pos
1594	Rifabutin	COC1C=COC2(C)OC3=C(C2=O)C2=C(C(O)=C3C)C(=O)C(NC(=O)C(C)=CC=CC(C)C(O)C(C)C(O)C(C)C(OC(C)=O)C1C)=C1NC3(CCN(CC(C)C)CC3)N=C21	Pos
1595	Rifampin	COC1C=COC2(C)OC3=C(C)C(O)=C4C(O)=C(NC(=O)C(C)=CC=CC(C)C(O)C(C)C(O)C(C)C(OC(C)=O)C1C)C(=CNN1CCN(C)CC1)C(=O)C4=C3C2=O	Pos
1596	Rifapentine	COC1C=COC2(C)OC3=C(C2=O)C2=C(C(O)=C3C)C(O)=C(NC(=O)C(C)=CC=CC(C)C(O)C(C)C(O)C(C)C(OC(C)=O)C1C)C(=CNN1CCN(CC1)C1CCCC1)C2=O	Pos
1597	Rifaximin	COC1C=COC2(C)OC3=C(C2=O)C2=C(C(O)=C3C)C(O)=C(NC(=O)C(C)=CC=CC(C)C(O)C(C)C(O)C(C)C(OC(C)=O)C1C)C1=C2N=C2C=C(C)C=CN12	Neg
1598	Riluzole	NC1=NC2=C(S1)C=C(OC(F)(F)F)C=C2	Pos
1599	Rimantadine	CC(N)C12CC3CC(CC(C3)C1)C2	Neg
1600	Rimexolone	CCC(=O)C1(C)C(C)CC2C3CCC4=CC(=O)C=CC4(C)C3C(O)CC12C	Neg
1601	Riociguat	COC(=O)N(C)C1=C(N)N=C(N=C1N)C1=NN(CC2=CC=CC=C2F)C2=C1C=CC=N2	Neg
1602	Risedronate	OC(CC1=CC=CN=C1)(P(O)(O)=O)P(O)(O)=O	Neg
1603	Risperidone	CC1=C(CCN2CCC(CC2)C2=NOC3=C2C=CC(F)=C3)C(=O)N2CCCCC2=N1	Pos
1604	Ritodrine	CC(NCCC1=CC=C(O)C=C1)C(O)C1=CC=C(O)C=C1	Pos
1605	Ritonavir	CC(C)C(NC(=O)N(C)CC1=CSC(=N1)C(C)C)C(=O)NC(CC(O)C(CC1=CC=CC=C1)NC(=O)OCC1=CN=CS1)CC1=CC=CC=C1	Pos
1606	Rivaroxaban	ClC1=CC=C(S1)C(=O)NCC1CN(C(=O)O1)C1=CC=C(C=C1)N1CCOCC1=O	Pos
1607	Rizatriptan	CN(C)CCC1=CNC2=C1C=C(CN1C=NC=N1)C=C2	Neg
1608	Rocuronium	CC(=O)OC1C(CC2C3CCC4CC(O)C(CC4(C)C3CCC12C)N1CCOCC1)[N+]1(CC=C)CCCC1	Neg
1609	Rofecoxib	CS(=O)(=O)C1=CC=C(C=C1)C1=C(C(=O)OC1)C1=CC=CC=C1	Pos
1610	Roflumilast	FC(F)OC1=CC=C(C=C1OCC1CC1)C(=O)NC1=C(Cl)C=NC=C1Cl	Neg
1611	Rolapitant	CC(OCC1(CCC2(CCC(=O)N2)CN1)C1=CC=CC=C1)C1=CC(=CC(=C1)C(F)(F)F)C(F)(F)F	Neg
1612	Ronnel	COP(=S)(OC)OC1=CC(Cl)=C(Cl)C=C1Cl	Pos
1613	Ropivacaine	CCCN1CCCCC1C(=O)NC1=C(C)C=CC=C1C	Neg
1614	Rosuvastatin	CC(C)C1=NC(=NC(C2=CC=C(F)C=C2)=C1C=CC(O)CC(O)CC(O)=O)N(C)S(C)(=O)=O	Pos
1615	Rotigotine	CCCN(CCC1=CC=CS1)C1CCC2=C(O)C=CC=C2C1	Neg
1616	Roxatidine	CC(=O)OCC(=O)NCCCOC1=CC=CC(CN2CCCCC2)=C1	Pos
1617	Roxithromycin	CCC1OC(=O)C(C)C(OC2CC(C)(OC)C(O)C(C)O2)C(C)C(OC2OC(C)CC(C2O)N(C)C)C(C)(O)CC(C)C(=NOCOCCOC)C(C)C(O)C1(C)O	Pos
1618	Rufinamide	NC(=O)C1=CN(CC2=C(F)C=CC=C2F)N=N1	Neg
1619	Sacrosidase	CC1OC2=CC=C(C=C2O1)C(C)(C)C	Neg
1620	Saikosaponin B1	CC1OC(OC2C(O)C(CO)OC(OC3CCC4(C)C(CCC5(C)C4C=CC4=C6CC(C)(C)CCC6(CO)C(O)CC54C)C3(C)CO)C2O)C(O)C(O)C1O	Neg
1621	Salbutamol	CC(C)(C)NCC(O)C1=CC(CO)=C(O)C=C1	Neg
1622	Salicylamide	NC(=O)C1=CC=CC=C1O	Neg
1623	Salmeterol	OCC1=C(O)C=CC(=C1)C(O)CNCCCCCCOCCCCC1=CC=CC=C1	Neg
1624	Salsalate	OC(=O)C1=CC=CC=C1OC(=O)C1=CC=CC=C1O	Pos
1625	Samarium Sm 153 Lexidronam	OP(O)(=O)CN(CCN(CP(O)(O)=O)CP(O)(O)=O)CP(O)(O)=O	Neg
1626	Saquinavir	CC(C(NC(=O)C1=CC=C2C=CC=CC2=N1)C(=O)NC(CC1=CC=CC=C1)C(O)CN1CC2CCCCC2CC1C(=O)NC(C)(C)C)C(N)=O	Pos
1627	Saquinavir Base/Mesylate	CC(C)(C)NC(=O)C1CC2CCCCC2CN1CC(O)C(CC1=CC=CC=C1)NC(=O)C(CC(N)=O)NC(=O)C1=NC2=CC=CC=C2C=C1	Pos
1628	Scopolamine	CN1C2CC(CC1C1OC21)OC(=O)C(CO)C1=CC=CC=C1	Neg
1629	Secobarbital	CCCC(C)C1(CC=C)C(=O)NC(=O)NC1=O	Neg
1630	Selexipag	CC(C)N(CCCCOCC(=O)NS(C)(=O)=O)C1=NC(C2=CC=CC=C2)=C(N=C1)C1=CC=CC=C1	Neg
1631	Seratrodast	CC1=C(C)C(=O)C(C(CCCCCC(O)=O)C2=CC=CC=C2)=C(C)C1=O	Pos
1632	Sevoflurane	FCOC(C(F)(F)F)C(F)(F)F	Pos
1633	Sibutramine	CC(C)CC(N(C)C)C1(CCC1)C1=CC=C(Cl)C=C1	Pos
1634	Sildenafil	CCCC1=NN(C)C2=C1NC(=NC2=O)C1=CC(=CC=C1OCC)S(=O)(=O)N1CCN(C)CC1	Pos
1635	Silodosin	CC(CC1=CC2=C(N(CCCO)CC2)C(=C1)C(N)=O)NCCOC1=CC=CC=C1OCC(F)(F)F	Pos
1636	Simvastatin	CCC(C)(C)C(=O)OC1CC(C)C=C2C=CC(C)C(CCC3CC(O)CC(=O)O3)C12	Pos
1637	Sitaxsentan	CC1=NOC(NS(=O)(=O)C2=C(SC=C2)C(=O)CC2=CC3=C(OCO3)C=C2C)=C1Cl	Pos
1638	Sodium Benzoate	OC(=O)C1=CC=CC=C1	Neg
1639	Soothe	C1CN=C(N1)C1CCCC2=CC=CC=C12	Neg
1640	Sorafenib	CNC(=O)C1=NC=CC(OC2=CC=C(NC(=O)NC3=CC(=C(Cl)C=C3)C(F)(F)F)C=C2)=C1	Pos
1641	Sotalol	CC(C)NCC(O)C1=CC=C(NS(C)(=O)=O)C=C1	Neg
1642	Stanozolol	CC1(O)CCC2C3CCC4CC5=C(CC4(C)C3CCC12C)C=NN5	Pos
1643	Streptokinase	OC(=O)C1CC(CN1)C1CCCCC1	Pos
1644	Stuntman	O=C1NNC(=O)C=C1	Pos
1645	Styrene	C=CC1=CC=CC=C1	Pos
1646	Succimer	OC(=O)C(S)C(S)C(O)=O	Pos
1647	Sudoxicam	CN1C(C(=O)NC2=NC=CS2)=C(O)C2=CC=CC=C2S1(=O)=O	Pos
1648	Sufentanil	CCC(=O)N(C1=CC=CC=C1)C1(COC)CCN(CCC2=CC=CS2)CC1	Neg
1649	Sulcotidil	CCCCCCCCNC(C)C(O)C1=CC=C(SC(C)C)C=C1	Pos
1650	Sulfadoxine	COC1=NC=NC(NS(=O)(=O)C2=CC=C(N)C=C2)=C1OC	Neg
1651	Sulfamethazine	CC1=CC(C)=NC(NS(=O)(=O)C2=CC=C(N)C=C2)=N1	Neg
1652	Sulfamethizole	CC1=NN=C(NS(=O)(=O)C2=CC=C(N)C=C2)S1	Pos
1653	Sulfamethoxazole	CC1=CC(NS(=O)(=O)C2=CC=C(N)C=C2)=NO1	Pos
1654	Sulfapyridine	NC1=CC=C(C=C1)S(=O)(=O)NC1=CC=CC=N1	Pos
1655	Sulfisoxazole	CC1=NOC(NS(=O)(=O)C2=CC=C(N)C=C2)=C1C	Pos
1656	Sulisobenzone	COC1=C(C=C(C(=O)C2=CC=CC=C2)C(O)=C1)S(O)(=O)=O	Neg
1657	Suvorexant	CC1CCN(CCN1C(=O)C1=C(C=CC(C)=C1)N1N=CC=N1)C1=NC2=CC(Cl)=CC=C2O1	Neg
1658	Tadalafil	CN1CC(=O)N2C(CC3=C(NC4=CC=CC=C34)C2C2=CC3=C(OCO3)C=C2)C1=O	Pos
1659	Tadenan	CCCCCCCCCCCCCCCCCCCCCCO	Neg
1660	Talinolol	CC(C)(C)NCC(O)COC1=CC=C(NC(=O)NC2CCCCC2)C=C1	Pos
1661	Tazarotene	CCOC(=O)C1=CN=C(C=C1)C#CC1=CC2=C(SCCC2(C)C)C=C1	Neg
1662	Tazobactam	CC1(CN2C=CN=N2)C(N2C(CC2=O)S1(=O)=O)C(O)=O	Neg
1663	Tdf	CC(C)OC(=O)OCOP(=O)(COC(C)CN1C=NC2=C1N=CN=C2N)OCOC(=O)OC(C)C	Pos
1664	Technetium Tc 99M Tetrofosmin	CCOCCP(CCOCC)CCP(CCOCC)CCOCC	Neg
1665	Tegaserod	CCCCCN=C(N)NNC=C1C=NC2=CC=C(CO)C=C12	Neg
1666	Telenzepine	CN1CCN(CC(=O)N2C3=C(C)SC=C3C(=O)NC3=CC=CC=C23)CC1	Neg
1667	Telithromycin	CCC1OC(=O)C(C)C(=O)C(C)C(OC2OC(C)CC(C2O)N(C)C)C(C)(CC(C)C(=O)C(C)C2N(CCCCN3C=NC(=C3)C3=CN=CC=C3)C(=O)OC12C)OC	Pos
1668	Temafloxacin	CC1CN(CCN1)C1=CC2=C(C=C1F)C(=O)C(=CN2C1=CC=C(F)C=C1F)C(O)=O	Pos
1669	Temazepam	CN1C2=CC=C(Cl)C=C2C(=NC(O)C1=O)C1=CC=CC=C1	Neg
1670	Temocillin	COC1(NC(=O)C(C(O)=O)C2=CSC=C2)C2SC(C)(C)C(N2C1=O)C(O)=O	Neg
1671	Tenidap	NC(=O)N1C(O)=C(C(=O)C2=CC=CS2)C2=CC(Cl)=CC=C12	Pos
1672	Teniposide	COC1=CC(=CC(OC)=C1O)C1C2C(COC2=O)C(OC2OC(C)C(OC(O)C3=CC=CS3)C(O)C2O)C2=C1C=C1OCOC1=C2	Neg
1673	Tenoxicam	CN1C(=C(O)NC2=CC=CC=N2)C(=O)C2=C(C=CS2)S1(=O)=O	Pos
1674	Terconazole	CC(C)N1CCN(CC1)C1=CC=C(OCC2COC(CN3C=NC=N3)(O2)C2=CC=C(Cl)C=C2Cl)C=C1	Neg
1675	Terfenadine	CC(C)(C)C1=CC=C(C=C1)C(O)CCCN1CCC(CC1)C(O)(C1=CC=CC=C1)C1=CC=CC=C1	Pos
1676	Tertatolol	CC(C)(C)NCC(O)COC1=CC=CC2=C1SCCC2	Neg
1677	Testolactone	CC12CCC3C(CCC4=CC(=O)C=CC34C)C1CCC(=O)O2	Neg
1678	Testosterone Cypionate	CC12CCC3C(CCC4=CC(=O)CCC34C)C1CCC2OC(=O)CCC1CCCC1	Neg
1679	Testosterone Enanthate	CCCCCCC(=O)OC1CCC2C3CCC4=CC(=O)CCC4(C)C3CCC12C	Neg
1680	Testosterone Ketolaurate	CCCCCCCCCC(=O)CC(=O)OC1CCC2C3CCC4=CC(=O)CCC4(C)C3CCC12C	Neg
1681	Testosterone Phenylacetate	CC12CCC3C(CCC4=CC(=O)CCC34C)C1CCC2OC(=O)CC1=CC=CC=C1	Neg
1682	Testosterone Propionate	CCC(=O)OC1CCC2C3CCC4=CC(=O)CCC4(C)C3CCC12C	Neg
1683	Tetrabenazine	COC1=CC2=C(C=C1OC)C1CC(=O)C(CC(C)C)CN1CC2	Neg
1684	Tetracaine Hcl	CCCCNC1=CC=C(C=C1)C(=O)OCCN(C)C	Neg
1685	Tetraethylthiuram	COC1=CC(=O)C(OC)=CC1=O	Neg
1686	Tetrahydrobiopterin	CC(O)C(O)C1CNC2=C(N1)C(=O)N=C(N)N2	Neg
1687	Thiamine	CC1=C(CCO)SC=[N+]1CC1=CN=C(C)N=C1N	Neg
1688	Thiethylperazine	CCSC1=CC=C2SC3=CC=CC=C3N(CCCN3CCN(C)CC3)C2=C1	Pos
1689	Thioguanine	NC1=NC(=S)C2=C(N1)N=CN2	Pos
1690	Thiopental	CCCC(C)C1(CC)C(=O)NC(=S)NC1=O	Pos
1691	Thiophenol	SC1=CC=CC=C1	Pos
1692	Thyroxine	NC(CC1=CC(I)=C(OC2=CC(I)=C(O)C(I)=C2)C(I)=C1)C(O)=O	Pos
1693	Tiagabine	CC1=C(SC=C1)C(=CCCN1CCCC(C1)C(O)=O)C1=C(C)C=CS1	Neg
1694	Tianeptine	CN1C2=CC=CC=C2C(NCCCCCCC(O)=O)C2=C(C=C(Cl)C=C2)S1(=O)=O	Pos
1695	Tiaprofenic	CC(C(O)=O)C1=CC=C(S1)C(=O)C1=CC=CC=C1	Pos
1696	Tibolone	CC1CC2=C(CCC(=O)C2)C2CCC3(C)C(CCC3(O)C#C)C12	Neg
1697	Ticarcillin	CC1(C)SC2C(NC(=O)C(C(O)=O)C3=CSC=C3)C(=O)N2C1C(O)=O	Neg
1698	Tigecycline	CN(C)C1C2CC3CC4=C(C=C(NC(=O)CNC(C)(C)C)C(O)=C4C(O)=C3C(=O)C2(O)C(=O)C(=C(N)O)C1=O)N(C)C	Pos
1699	Tiludronate	OP(O)(=O)C(SC1=CC=C(Cl)C=C1)P(O)(O)=O	Neg
1700	Tinidazole	CCS(=O)(=O)CCN1C(C)=NC=C1[N+]([O-])=O	Neg
1701	Tioconazole	ClC1=C(COC(CN2C=CN=C2)C2=CC=C(Cl)C=C2Cl)C=CS1	Neg
1702	Tiotropium	C[N+]1(C)C2CC(CC1C1OC21)OC(=O)C(O)(C1=CC=CS1)C1=CC=CS1	Neg
1703	Tirilazad	CC1CC2C3CCC4=CC(=O)C=CC4(C)C3=CCC2(C)C1C(=O)CN1CCN(CC1)C1=CC(=NC(=N1)N1CCCC1)N1CCCC1	Pos
1704	Tirofiban	CCCCS(=O)(=O)NC(CC1=CC=C(OCCCCC2CCNCC2)C=C1)C(O)=O	Neg
1705	Tocainide	CC(N)C(=O)NC1=C(C)C=CC=C1C	Neg
1706	Tolazamide	CC1=CC=C(C=C1)S(=O)(=O)NC(=O)NN1CCCCCC1	Pos
1707	Tolbutamide	CCCCNC(=O)NS(=O)(=O)C1=CC=C(C)C=C1	Pos
1708	Tolmetin	CN1C(CC(O)=O)=CC=C1C(=O)C1=CC=C(C)C=C1	Pos
1709	Tolrestat	COC1=C(C2=C(C=C1)C(=CC=C2)C(=S)N(C)CC(O)=O)C(F)(F)F	Pos
1710	Tolterodine	CC(C)N(CCC(C1=CC=CC=C1)C1=C(O)C=CC(C)=C1)C(C)C	Neg
1711	Topotecan	CCC1(O)C(=O)OCC2=C1C=C1N(CC3=C1N=C1C=CC(O)=C(CN(C)C)C1=C3)C2=O	Neg
1712	Toremifene	CN(C)CCOC1=CC=C(C=C1)C(=C(CCCl)C1=CC=CC=C1)C1=CC=CC=C1	Pos
1713	Torsemide	CC(C)NC(=O)NS(=O)(=O)C1=CN=CC=C1NC1=CC=CC(C)=C1	Neg
1714	Tranexamic Acid	NCC1CCC(CC1)C(O)=O	Neg
1715	Tranilast	COC1=CC=C(C=CC(=O)NC2=CC=CC=C2C(O)=O)C=C1OC	Pos
1716	Travoprost	CC(C)OC(=O)CCCC=CCC1C(O)CC(O)C1C=CC(O)COC1=CC=CC(=C1)C(F)(F)F	Neg
1717	Treprostinil	CCCCCC(O)CCC1C(O)CC2CC3=C(CC12)C=CC=C3OCC(O)=O	Neg
1718	Triamcinolone	CC12CC(O)C3(F)C(CCC4=CC(=O)C=CC34C)C1CC(O)C2(O)C(=O)CO	Pos
1719	Trichlormethiazide	NS(=O)(=O)C1=CC2=C(NC(NS2(=O)=O)C(Cl)Cl)C=C1Cl	Neg
1720	Tridihexethyl Chloride	CC[N+](CC)(CC)CCC(O)(C1CCCCC1)C1=CC=CC=C1	Neg
1721	Triflupromazine	CN(C)CCCN1C2=CC=CC=C2SC2=CC=C(C=C12)C(F)(F)F	Pos
1722	Trifluridine	OCC1OC(CC1O)N1C=C(C(=O)NC1=O)C(F)(F)F	Neg
1723	Trihexyphenidyl	OC(CCN1CCCCC1)(C1CCCCC1)C1=CC=CC=C1	Neg
1724	Trilostane	CC12CCC3C(CCC45OC4C(O)=C(CC35C)C#N)C1CCC2O	Neg
1725	Trimethaphan	O=C1N(CC2=CC=CC=C2)C2C[S+]3CCCC3C2N1CC1=CC=CC=C1	Neg
1726	Trimethobenzamide Hcl	COC1=CC(=CC(OC)=C1OC)C(=O)NCC1=CC=C(OCCN(C)C)C=C1	Pos
1727	Trimethoprim	COC1=CC(CC2=CN=C(N)N=C2N)=CC(OC)=C1OC	Pos
1728	Trioxsalen	CC1=CC2=CC3=C(OC(=O)C=C3C)C(C)=C2O1	Neg
1729	Triprolidine	CC1=CC=C(C=C1)C(=CCN1CCCC1)C1=CC=CC=N1	Neg
1730	Trolamine	OCCN(CCO)CCO	Neg
1731	Troleandomycin	COC1CC(OC2C(C)C(OC3OC(C)CC(C3OC(C)=O)N(C)C)C(C)CC3(CO3)C(=O)C(C)C(OC(C)=O)C(C)C(C)OC(=O)C2C)OC(C)C1OC(C)=O	Pos
1732	Tropicamide	CCN(CC1=CC=NC=C1)C(=O)C(CO)C1=CC=CC=C1	Neg
1733	Tropisetron	CN1C2CCC1CC(C2)OC(=O)C1=CNC2=CC=CC=C12	Pos
1734	Trypan Blue	CC1=CC(=CC=C1NN=C1C(=O)C2=C(N)C=C(C=C2C=C1S(O)(=O)=O)S(O)(=O)=O)C1=CC=C(NN=C2C(=O)C3=C(N)C=C(C=C3C=C2S(O)(=O)=O)S(O)(=O)=O)C(C)=C1	Pos
1735	Tubocurarine	COC1=CC2=C3C(CC4=CC=C(O)C(OC5=CC6=C(CCN(C)C6CC6=CC=C(OC3=C1O)C=C6)C=C5OC)=C4)[N+](C)(C)CC2	Neg
1736	Tyropanoate Sodium	CCCC(=O)NC1=C(I)C=C(I)C(CC(CC)C(O)=O)=C1I	Neg
1737	Ulipristal	[H]C12CCC(O)(C(C)=O)C1(C)CC(C1=CC=C(C=C1)N(C)C)C1=C3CCC(=O)C=C3CCC21[H]	Neg
1738	Undecylenic Acid	OC(=O)CCCCCCCCC=C	Neg
1739	Unoprostone	CCCCCCCC(=O)CCC1C(O)CC(O)C1CC=CCCCC(O)=O	Neg
1740	Uracil Mustard	ClCCN(CCCl)C1=CNC(=O)NC1=O	Pos
1741	Valaciclovir	CC(C)C(N)C(=O)OCCOCN1C=NC2=C1N=C(N)NC2=O	Pos
1742	Valrubicin	CCCCC(=O)OCC(=O)C1(O)CC(OC2CC(NC(=O)C(F)(F)F)C(O)C(C)O2)C2=C(O)C3=C(C(O)=C2C1)C(=O)C1=CC=CC(OC)=C1C3=O	Neg
1743	Valsartan	CCCCC(=O)N(CC1=CC=C(C=C1)C1=CC=CC=C1C1=NN=NN1)C(C(C)C)C(O)=O	Neg
1744	Vardenafil	CCCC1=NC(C)=C2N1NC(=NC2=O)C1=CC(=CC=C1OCC)S(=O)(=O)N1CCN(CC)CC1	Pos
1745	Vecuronium	CC(=O)OC1C(CC2C3CCC4CC(OC(C)=O)C(CC4(C)C3CCC12C)N1CCCCC1)[N+]1(C)CCCCC1	Neg
1746	Venetoclax	CC1(C)CCC(CN2CCN(CC2)C2=CC=C(C(=O)NS(=O)(=O)C3=CC=C(NCC4CCOCC4)C(=C3)[N+]([O-])=O)C(OC3=CN=C4NC=CC4=C3)=C2)=C(C1)C1=CC=C(Cl)C=C1	Neg
1747	Verapamil	COC1=CC=C(CCN(C)CCCC(C#N)(C(C)C)C2=CC=C(OC)C(OC)=C2)C=C1OC	Pos
1748	Verteporfin	COC(=O)CCC1=C2NC(C=C3N=C(C=C4NC(=CC5=NC(=C2)C(CCC(O)=O)=C5C)C(C=C)=C4C)C2=CC=C(C(C(=O)OC)C32C)C(=O)OC)=C1C	Pos
1749	Vesnarinone	COC1=CC=C(C=C1OC)C(=O)N1CCN(CC1)C1=CC=C2NC(=O)CCC2=C1	Pos
1750	Vinorelbine	CCC1=CC2CN(C1)CC1=C(NC3=CC=CC=C13)C(C2)(C(=O)OC)C1=C(OC)C=C2N(C)C3C4(CCN5CC=CC(CC)(C45)C(OC(C)=O)C3(O)C(=O)OC)C2=C1	Neg
1751	Voglibose	OCC(CO)NC1CC(O)(CO)C(O)C(O)C1O	Pos
1752	Vorapaxar	[H]C12CC3([H])CC([H])(CCC3([H])C([H])(C=CC3=CC=C(C=N3)C3=CC(F)=CC=C3)C1([H])C(C)OC2=O)NC(=O)OCC	Neg
1753	Voriconazole	CC(C1=NC=NC=C1F)C(O)(CN1C=NC=N1)C1=C(F)C=C(F)C=C1	Pos
1754	Wy-14643	CC1=CC=CC(NC2=CC(Cl)=NC(SCC(O)=O)=N2)=C1C	Pos
1755	Xanomeline	CCCCCCOC1=NSN=C1C1=CCCN(C)C1	Pos
1756	Xylose	OC1COC(O)C(O)C1O	Neg
1757	Zafirlukast	COC1=C(CC2=CN(C)C3=C2C=C(NC(=O)OC2CCCC2)C=C3)C=CC(=C1)C(=O)NS(=O)(=O)C1=CC=CC=C1C	Pos
1758	Zanamivir	CC(=O)NC1C(C=C(OC1C(O)C(O)CO)C(O)=O)N=C(N)N	Neg
1759	Ziprasidone	ClC1=CC2=C(CC(=O)N2)C=C1CCN1CCN(CC1)C1=NSC2=CC=CC=C12	Pos
1760	Zofenopril	CC(CSC(=O)C1=CC=CC=C1)C(=O)N1CC(CC1C(O)=O)SC1=CC=CC=C1	Pos
1761	Zoledronic Acid	OC(CN1C=CN=C1)(P(O)(O)=O)P(O)(O)=O	Pos
1762	Zolpidem	CN(C)C(=O)CC1=C(N=C2C=CC(C)=CN12)C1=CC=C(C)C=C1	Neg
1763	Zonisamide	NS(=O)(=O)CC1=NOC2=CC=CC=C12	Pos
1764	Acetaminophen	CC(=O)NC1=CC=C(O)C=C1	Pos
1765	Chlorpheniramine	CN(C)CCC(C1=CC=C(Cl)C=C1)C1=CC=CC=N1	Neg
1766	Dopamine	NCCC1=CC=C(O)C(O)=C1	Neg
1767	Allopurinol	O=C1N=CN=C2NNC=C12	Pos
1768	Aminohippurate	NC1=CC=C(C=C1)C(=O)NCC(O)=O	Neg
1769	Diflunisal	OC(=O)C1=CC(=CC=C1O)C1=CC=C(F)C=C1F	Pos
1770	Fenoprofen	CC(C(O)=O)C1=CC=CC(OC2=CC=CC=C2)=C1	Pos
1771	Imatinib	CN1CCN(CC2=CC=C(C=C2)C(=O)NC2=CC=C(C)C(NC3=NC=CC(=N3)C3=CC=CN=C3)=C2)CC1	Pos
1772	Labetalol	CC(CCC1=CC=CC=C1)NCC(O)C1=CC=C(O)C(=C1)C(N)=O	Pos
1773	Mefenamic Acid	CC1=CC=CC(NC2=CC=CC=C2C(O)=O)=C1C	Pos
1774	Perhexiline	C(C(C1CCCCC1)C1CCCCC1)C1CCCCN1	Pos
1775	Tamoxifen	CCC(=C(C1=CC=CC=C1)C1=CC=C(OCCN(C)C)C=C1)C1=CC=CC=C1	Pos
1776	Tizanidine	ClC1=C(NC2=NCCN2)C2=NSN=C2C=C1	Pos
1777	Troglitazone	CC1=C(C)C2=C(CCC(C)(COC3=CC=C(CC4SC(=O)NC4=O)C=C3)O2)C(C)=C1O	Pos
1778	Vinblastine	CCC1(O)CC2CN(C1)CCC1=C(NC3=CC=CC=C13)C(C2)(C(=O)OC)C1=CC2=C(C=C1OC)N(C)C1C22CCN3CC=CC(CC)(C23)C(OC(C)=O)C1(O)C(=O)OC	Neg
1779	Itraconazole	CCC(C)N1N=CN(C1=O)C1=CC=C(C=C1)N1CCN(CC1)C1=CC=C(OCC2COC(CN3C=NC=N3)(O2)C2=CC=C(Cl)C=C2Cl)C=C1	Pos
1780	Raloxifene	OC1=CC=C(C=C1)C1=C(C(=O)C2=CC=C(OCCN3CCCCC3)C=C2)C2=CC=C(O)C=C2S1	Neg
1781	Mifepristone	CC#CC1(O)CCC2C3CCC4=CC(=O)CCC4=C3C(CC12C)C1=CC=C(C=C1)N(C)C	Neg
1782	Clomipramine	CN(C)CCCN1C2=CC=CC=C2CCC2=CC=C(Cl)C=C12	Pos
1783	Clarithromycin	CCC1OC(=O)C(C)C(OC2CC(C)(OC)C(O)C(C)O2)C(C)C(OC2OC(C)CC(C2O)N(C)C)C(C)(CC(C)C(=O)C(C)C(O)C1(C)O)OC	Pos
1784	Isoproterenol	CC(C)NCC(O)C1=CC=C(O)C(O)=C1	Neg
1785	Testosterone	CC12CCC3C(CCC4=CC(=O)CCC34C)C1CCC2O	Pos
1786	Etodolac	CCC1=C2NC3=C(CCOC3(CC)CC(O)=O)C2=CC=C1	Pos
1787	Pemoline	NC1=NC(=O)C(O1)C1=CC=CC=C1	Pos
1788	Atorvastatin	CC(C)C1=C(C(=O)NC2=CC=CC=C2)C(=C(N1CCC(O)CC(O)CC(O)=O)C1=CC=C(F)C=C1)C1=CC=CC=C1	Pos
1789	Digoxin	CC1OC(CC(O)C1O)OC1C(O)CC(OC2C(O)CC(OC3CCC4(C)C(CCC5C4CC(O)C4(C)C(CCC54O)C4=CC(=O)OC4)C3)OC2C)OC1C	Neg
1790	Dextrose	OCC1OC(O)C(O)C(O)C1O	Neg
1791	Trientine Hydrochloride	NCCNCCNCCN	Neg
1792	Exemestane	CC12CCC3C(CC(=C)C4=CC(=O)C=CC34C)C1CCC2=O	Pos
1793	Fludrocortisone	CC12CC(O)C3(F)C(CCC4=CC(=O)CCC34C)C1CCC2(O)C(=O)CO	Neg
1794	Gefitinib	COC1=CC2=NC=NC(NC3=CC=C(F)C(Cl)=C3)=C2C=C1OCCCN1CCOCC1	Pos
1795	Ioversol	OCCN(C(=O)CO)C1=C(I)C(C(=O)NCC(O)CO)=C(I)C(C(=O)NCC(O)CO)=C1I	Neg
1796	Gamma Hydroxybutyric Acid	OCCCC(O)=O	Neg
1797	Acetazolamide	CC(=O)NC1=NN=C(S1)S(N)(=O)=O	Pos
1798	Albendazole	CCCSC1=CC=C2N=C(NC(=O)OC)NC2=C1	Pos
1799	Benoxaprofen	CC(C(O)=O)C1=CC=C2OC(=NC2=C1)C1=CC=C(Cl)C=C1	Pos
1800	Trospium	OC(C(=O)OC1CC2CCC(C1)[N+]21CCCC1)(C1=CC=CC=C1)C1=CC=CC=C1	Neg
1801	Doxapram	CCN1CC(CCN2CCOCC2)C(C1=O)(C1=CC=CC=C1)C1=CC=CC=C1	Neg
1802	Methylnaltrexone Bromide	C[N+]1(CC2CC2)CCC23C4OC5=C(O)C=CC(CC1C2(O)CCC4=O)=C35	Neg
1803	Fesoterodine Fumarate	CC(C)N(CCC(C1=CC=CC=C1)C1=CC(CO)=CC=C1OC(=O)C(C)C)C(C)C	Neg
1804	Naloxone	OC1=CC=C2CC3N(CC=C)CCC45C(OC1=C24)C(=O)CCC35O	Neg
1805	Primaquine	COC1=CC2=CC=CN=C2C(NC(C)CCCN)=C1	Neg
1806	Zaleplon	CCN(C(C)=O)C1=CC=CC(=C1)C1=CC=NC2=C(C=NN12)C#N	Neg
1807	Zileuton	CC(N(O)C(N)=O)C1=CC2=CC=CC=C2S1	Pos
1808	Etravirine	CC1=CC(=CC(C)=C1OC1=NC(NC2=CC=C(C=C2)C#N)=NC(N)=C1Br)C#N	Pos
1809	Bendamustine Hydrochloride	CN1C(CCCC(O)=O)=NC2=CC(=CC=C12)N(CCCl)CCCl	Neg
1810	Oxyphenisatine	OC1=CC=C(C=C1)C1(C(=O)NC2=CC=CC=C12)C1=CC=C(O)C=C1	Pos
1811	Histamine Phosphate	NCCC1=CN=CN1	Neg
1812	Meperidine	CCOC(=O)C1(CCN(C)CC1)C1=CC=CC=C1	Neg
1813	Methamphetamine	CNC(C)CC1=CC=CC=C1	Neg
1814	Doxylamine	CN(C)CCOC(C)(C1=CC=CC=C1)C1=CC=CC=N1	Neg
1815	Dicyclomine	CCN(CC)CCOC(=O)C1(CCCCC1)C1CCCCC1	Neg
1816	Dyphylline	CN1C2=C(N(CC(O)CO)C=N2)C(=O)N(C)C1=O	Neg
1817	Levorphanol	CN1CCC23CCCCC2C1CC1=CC=C(O)C=C31	Neg
1818	Propantheline	CC(C)[N+](C)(CCOC(=O)C1C2=CC=CC=C2OC2=CC=CC=C12)C(C)C	Neg
1819	Diatrizoate	CC(=O)NC1=C(I)C(C(O)=O)=C(I)C(NC(C)=O)=C1I	Neg
1820	Phytonadione	CC(C)CCCC(C)CCCC(C)CCCC(C)=CCC1=C(C)C(=O)C2=CC=CC=C2C1=O	Neg
1821	[(4-Formyl-5-Hydroxy-6-Methylpyridin-3-Yl)Methoxy]Phosphonic Acid	CC1=NC=C(COP(O)(O)=O)C(C=O)=C1O	Neg
1822	13-Chloro-10-(Piperazin-1-Yl)-2-Oxa-9-Azatricyclo[9.4.0.0³,⁸]Pentadeca-1(15),3,5,7,9,11,13-Heptaene	ClC1=CC=C2OC3=CC=CC=C3N=C(N3CCNCC3)C2=C1	Neg
1823	4-{[4-(Acetyloxy)Phenyl](Pyridin-2-Yl)Methyl}Phenyl Acetate	CC(=O)OC1=CC=C(C=C1)C(C1=CC=C(OC(C)=O)C=C1)C1=CC=CC=N1	Neg
1824	[3-(2-Chloro-10H-Phenothiazin-10-Yl)Propyl]Dimethylamine	CN(C)CCCN1C2=CC=CC=C2SC2=CC=C(Cl)C=C12	Pos
1825	5-({4-[(1-Methylcyclohexyl)Methoxy]Phenyl}Methyl)-1,3-Thiazolidine-2,4-Dione	CC1(COC2=CC=C(CC3SC(=O)NC3=O)C=C2)CCCCC1	Pos
1826	N-Cyano-N''-Methyl-N'-(2-{[(5-Methyl-1H-Imidazol-4-Yl)Methyl]Sulfanyl}Ethyl)Guanidine	CN=C(NCCSCC1=C(C)NC=N1)NC#N	Pos
1827	2-[4-(2,2-Dichlorocyclopropyl)Phenoxy]-2-Methylpropanoic Acid	CC(C)(OC1=CC=C(C=C1)C1CC1(Cl)Cl)C(O)=O	Pos
1828	4-Amino-5-Chloro-N-{1-[3-(4-Fluorophenoxy)Propyl]-3-Methoxypiperidin-4-Yl}-2-Methoxybenzamide	COC1CN(CCCOC2=CC=C(F)C=C2)CCC1NC(=O)C1=CC(Cl)=C(N)C=C1OC	Neg
1829	2-[Bis(2-Chloroethyl)Amino]-1,3,2Λ⁵-Oxazaphosphinan-2-One	ClCCN(CCCl)P1(=O)NCCCO1	Pos
1830	N-(5-Aminopentyl)-N-Hydroxy-N'-[5-(N-Hydroxy-3-{[5-(N-Hydroxyacetamido)Pentyl]Carbamoyl}Propanamido)Pentyl]Butanediamide	CC(=O)N(O)CCCCCNC(=O)CCC(=O)N(O)CCCCCNC(=O)CCC(=O)N(O)CCCCCN	Neg
1831	4-[Bis(Propan-2-Yl)Amino]-2-Phenyl-2-(Pyridin-2-Yl)Butanamide	CC(C)N(CCC(C(N)=O)(C1=CC=CC=C1)C1=CC=CC=N1)C(C)C	Pos
1832	1-{2-[(4-Chlorophenyl)Methoxy]-2-(2,4-Dichlorophenyl)Ethyl}-1H-Imidazole	ClC1=CC=C(COC(CN2C=CN=C2)C2=CC=C(Cl)C=C2Cl)C=C1	Neg
1833	5-(1-Hydroxy-2-{[1-(4-Hydroxyphenyl)Propan-2-Yl]Amino}Ethyl)Benzene-1,3-Diol	CC(CC1=CC=C(O)C=C1)NCC(O)C1=CC(O)=CC(O)=C1	Pos
1834		CCOC(=O)C1=C2CN(C)C(=O)C3=CC(F)=CC=C3N2C=N1	Neg
1835	5-Fluoro-1,2,3,4-Tetrahydropyrimidine-2,4-Dione	FC1=CNC(=O)NC1=O	Pos
1836	8-[4,4-Bis(4-Fluorophenyl)Butyl]-1-Phenyl-1,3,8-Triazaspiro[4.5]Decan-4-One	FC1=CC=C(C=C1)C(CCCN1CCC2(CC1)N(CNC2=O)C1=CC=CC=C1)C1=CC=C(F)C=C1	Pos
1837	1-{[2-(Diethylamino)Ethyl]Amino}-4-(Hydroxymethyl)-9H-Thioxanthen-9-One	CCN(CC)CCNC1=C2C(=O)C3=CC=CC=C3SC2=C(CO)C=C1	Pos
1838	(3-{2-Azatricyclo[9.4.0.0³,⁸]Pentadeca-1(15),3,5,7,11,13-Hexaen-2-Yl}Propyl)Dimethylamine	CN(C)CCCN1C2=CC=CC=C2CCC2=CC=CC=C12	Pos
1839	Methyl N-[6-(Thiophene-2-Carbonyl)-1H-1,3-Benzodiazol-2-Yl]Carbamate	COC(=O)NC1=NC2=CC=C(C=C2N1)C(=O)C1=CC=CS1	Neg
1840	1-(2,6-Dimethylphenoxy)Propan-2-Amine	CC(N)COC1=C(C)C=CC=C1C	Pos
1841	5-Methyl-2,5-Diazatetracyclo[13.4.0.0²,⁷.0⁸,¹³]Nonadeca-1(19),8,10,12,15,17-Hexaene	CN1CCN2C(C1)C1=CC=CC=C1CC1=CC=CC=C21	Pos
1842	1-[2-(2,4-Dichlorophenyl)-2-[(2,4-Dichlorophenyl)Methoxy]Ethyl]-1H-Imidazole	ClC1=CC=C(COC(CN2C=CN=C2)C2=CC=C(Cl)C=C2Cl)C(Cl)=C1	Neg
1843	3-Methyl 5-(2-Methylpropyl) 2,6-Dimethyl-4-(2-Nitrophenyl)-1,4-Dihydropyridine-3,5-Dicarboxylate	COC(=O)C1=C(C)NC(C)=C(C1C1=CC=CC=C1[N+]([O-])=O)C(=O)OCC(C)C	Neg
1844	Methyl(3-{Tricyclo[9.4.0.0³,⁸]Pentadeca-1(15),3,5,7,11,13-Hexaen-2-Ylidene}Propyl)Amine	CNCCC=C1C2=CC=CC=C2CCC2=CC=CC=C12	Pos
1845	4-[(2-Methylhydrazin-1-Yl)Methyl]-N-(Propan-2-Yl)Benzamide	CNNCC1=CC=C(C=C1)C(=O)NC(C)C	Pos
1846	Dimethyl[1-(10H-Phenothiazin-10-Yl)Propan-2-Yl]Amine	CC(CN1C2=CC=CC=C2SC2=CC=CC=C12)N(C)C	Neg
1847	1-(2-{[(4-Chlorophenyl)Methyl]Sulfanyl}-2-(2,4-Dichlorophenyl)Ethyl)-1H-Imidazole	ClC1=CC=C(CSC(CN2C=CN=C2)C2=CC=C(Cl)C=C2Cl)C=C1	Neg
1848	N-(4-Aminobenzenesulfonyl)Benzamide	NC1=CC=C(C=C1)S(=O)(=O)NC(=O)C1=CC=CC=C1	Neg
1849	1-{3-[2-(Dimethylamino)Ethyl]-1H-Indol-5-Yl}-N-Methylmethanesulfonamide	CNS(=O)(=O)CC1=CC=C2NC=C(CCN(C)C)C2=C1	Neg
1850	6,7-Dimethoxy-2-[4-(Oxolane-2-Carbonyl)Piperazin-1-Yl]Quinazolin-4-Amine	COC1=CC2=NC(=NC(N)=C2C=C1OC)N1CCN(CC1)C(=O)C1CCCO1	Neg
1851	10-[3-(4-Methylpiperazin-1-Yl)Propyl]-2-(Trifluoromethyl)-10H-Phenothiazine	CN1CCN(CCCN2C3=CC=CC=C3SC3=CC=C(C=C23)C(F)(F)F)CC1	Pos
1852	Trimethyl-1,3-Oxazolidine-2,4-Dione	CN1C(=O)OC(C)(C)C1=O	Pos
1853	2-[5-(4-Chlorobenzoyl)-1,4-Dimethyl-1H-Pyrrol-2-Yl]Acetic Acid	CN1C(CC(O)=O)=CC(C)=C1C(=O)C1=CC=C(Cl)C=C1	Neg
1854	3-{[(4,5-Dihydro-1H-Imidazol-2-Yl)Methyl](4-Methylphenyl)Amino}Phenol	CC1=CC=C(C=C1)N(CC1=NCCN1)C1=CC=CC(O)=C1	Neg
1855	1,3-Diazinane-2,4,5,6-Tetrone	O=C1NC(=O)C(=O)C(=O)N1	Neg
1856	7-Hydroxy-11A-Methyl-1H,2H,3H,3Ah,3Bh,4H,5H,9Bh,10H,11H,11Ah-Cyclopenta[A]Phenanthren-1-One	CC12CCC3C(CCC4=CC(O)=CC=C34)C1CCC2=O	Pos
1857	1-Acetyl-9A,11A-Dimethyl-1H,2H,3H,3Ah,3Bh,4H,5H,7H,8H,9H,9Ah,9Bh,10H,11H,11Ah-Cyclopenta[A]Phenanthren-7-One	CC(=O)C1CCC2C3CCC4=CC(=O)CCC4(C)C3CCC12C	Pos
1858	4-(2-Ethyl-1-Benzofuran-3-Carbonyl)-2,6-Diiodophenol	CCC1=C(C(=O)C2=CC(I)=C(O)C(I)=C2)C2=CC=CC=C2O1	Pos
1859	3,3-Dimethyl-7-Oxo-6-(2-Phenoxyacetamido)-4-Thia-1-Azabicyclo[3.2.0]Heptane-2-Carboxylic Acid	CC1(C)SC2C(NC(=O)COC3=CC=CC=C3)C(=O)N2C1C(O)=O	Neg
1860	6-(Nitrooxy)-Hexahydrofuro[3,2-B]Furan-3-Yl Nitrate	[O-][N+](=O)OC1COC2C(COC12)O[N+]([O-])=O	Neg
1861	4-Bromophenol	OC1=CC=C(Br)C=C1	Pos
1862	Bromobenzene	BrC1=CC=CC=C1	Pos
1863	N-{7-Benzyl-2-Hydroxy-4-Methyl-5,8-Dioxo-3-Oxa-6,9-Diazatricyclo[7.3.0.0²,⁶]Dodecan-4-Yl}-6-Methyl-6,11-Diazatetracyclo[7.6.1.0²,⁷.0¹²,¹⁶]Hexadeca-1(16),2,9,12,14-Pentaene-4-Carboxamide	CN1CC(C=C2C1CC1=CNC3=CC=CC2=C13)C(=O)NC1(C)OC2(O)C3CCCN3C(=O)C(CC3=CC=CC=C3)N2C1=O	Neg
1864	5-Ethyl-1-Methyl-5-Phenyl-1,3-Diazinane-2,4,6-Trione	CCC1(C(=O)NC(=O)N(C)C1=O)C1=CC=CC=C1	Pos
1865	{5-Ethenyl-1-Azabicyclo[2.2.2]Octan-2-Yl}(6-Methoxyquinolin-4-Yl)Methanol	COC1=CC2=C(C=CN=C2C=C1)C(O)C1CC2CCN1CC2C=C	Pos
1866	7-(Acetyloxy)-1-Ethynyl-11A-Methyl-1H,2H,3H,3Ah,3Bh,4H,5H,7H,8H,9H,9Ah,9Bh,10H,11H,11Ah-Cyclopenta[A]Phenanthren-1-Yl Acetate	CC(=O)OC1CCC2C3CCC4(C)C(CCC4(OC(C)=O)C#C)C3CCC2=C1	Pos
1867	4-{7-Hydroxy-9A,11A-Dimethyl-Hexadecahydro-1H-Cyclopenta[A]Phenanthren-1-Yl}Pentanoic Acid	CC(CCC(O)=O)C1CCC2C3CCC4CC(O)CCC4(C)C3CCC12C	Pos
1868	11A-Ethyl-1-Ethynyl-1-Hydroxy-1H,2H,3H,3Ah,3Bh,4H,5H,7H,8H,9H,9Ah,9Bh,10H,11H,11Ah-Cyclopenta[A]Phenanthren-7-One	CCC12CCC3C(CCC4=CC(=O)CCC34)C1CCC2(O)C#C	Neg
1869	3,5-Diamino-6-Chloro-N-(Diaminomethylidene)Pyrazine-2-Carboxamide	NC(N)=NC(=O)C1=NC(Cl)=C(N)N=C1N	Neg
1870	5-(6-Amino-2-Chloro-9H-Purin-9-Yl)-2-(Hydroxymethyl)Oxolan-3-Ol	NC1=C2N=CN(C3CC(O)C(CO)O3)C2=NC(Cl)=N1	Neg
1871	2-Amino-4-(Ethylsulfanyl)Butanoic Acid	CCSCCC(N)C(O)=O	Pos
1872	6-{3-[(2-Carboxy-4-Oxo-4H-Chromen-5-Yl)Oxy]-2-Hydroxypropoxy}-4-Oxo-4H-Chromene-2-Carboxylic Acid	OC(COC1=CC=C2OC(=CC(=O)C2=C1)C(O)=O)COC1=C2C(=O)C=C(OC2=CC=C1)C(O)=O	Neg
1873	N-{2-Chloro-1-[3,4,5-Trihydroxy-6-(Methylsulfanyl)Oxan-2-Yl]Propyl}-1-Methyl-4-Propylpyrrolidine-2-Carboxamide	CCCC1CC(N(C)C1)C(=O)NC(C(C)Cl)C1OC(SC)C(O)C(O)C1O	Pos
1874	{[5-(6-Amino-2-Fluoro-9H-Purin-9-Yl)-3,4-Dihydroxyoxolan-2-Yl]Methoxy}Phosphonic Acid	NC1=C2N=CN(C3OC(COP(O)(O)=O)C(O)C3O)C2=NC(F)=N1	Neg
1875	1-(Tert-Butylamino)-3-{[4-(Morpholin-4-Yl)-1,2,5-Thiadiazol-3-Yl]Oxy}Propan-2-Ol	CC(C)(C)NCC(O)COC1=NSN=C1N1CCOCC1	Neg
1876	3-(3,4-Dihydroxyphenyl)-2-Hydrazinyl-2-Methylpropanoic Acid	CC(CC1=CC=C(O)C(O)=C1)(NN)C(O)=O	Neg
1877	3,3-Dimethyl-7-Oxo-6-{2-[(2-Oxoimidazolidine-1-Carbonyl)Amino]-2-Phenylacetamido}-4-Thia-1-Azabicyclo[3.2.0]Heptane-2-Carboxylic Acid	CC1(C)SC2C(NC(=O)C(NC(=O)N3CCNC3=O)C3=CC=CC=C3)C(=O)N2C1C(O)=O	Neg
1878	10-[(4-Amino-5-Hydroxy-6-Methyloxan-2-Yl)Oxy]-6,8,11-Trihydroxy-8-(2-Hydroxyacetyl)-1-Methoxy-5,7,8,9,10,12-Hexahydrotetracene-5,12-Dione	COC1=CC=CC2=C1C(=O)C1=C(O)C3=C(CC(O)(CC3OC3CC(N)C(O)C(C)O3)C(=O)CO)C(O)=C1C2=O	Pos
1879	2-[(6,7-Dichloro-2-Methyl-1-Oxo-2-Phenyl-2,3-Dihydro-1H-Inden-5-Yl)Oxy]Acetic Acid	CC1(CC2=CC(OCC(O)=O)=C(Cl)C(Cl)=C2C1=O)C1=CC=CC=C1	Pos
1880	1-(2-Methyl-3-Sulfanylpropanoyl)Pyrrolidine-2-Carboxylic Acid	CC(CS)C(=O)N1CCCC1C(O)=O	Pos
1881	1-[4-(4-Chlorophenyl)-2-[(2,6-Dichlorophenyl)Sulfanyl]Butyl]-1H-Imidazole	ClC1=CC=C(CCC(CN2C=CN=C2)SC2=C(Cl)C=CC=C2Cl)C=C1	Neg
1882	1-[3-Fluoro-4-Hydroxy-5-(Hydroxymethyl)Oxolan-2-Yl]-5-Iodo-1,2,3,4-Tetrahydropyrimidine-2,4-Dione	OCC1OC(C(F)C1O)N1C=C(I)C(=O)NC1=O	Pos
1883	2-[(4-{[(2-Amino-5-Formyl-4-Oxo-1,4,5,6,7,8-Hexahydropteridin-6-Yl)Methyl]Amino}Phenyl)Formamido]Pentanedioic Acid	NC1=NC(=O)C2=C(NCC(CNC3=CC=C(C=C3)C(=O)NC(CCC(O)=O)C(O)=O)N2C=O)N1	Neg
1884	Methyl[3-(2-Methylphenoxy)-3-Phenylpropyl]Amine	CNCCC(OC1=CC=CC=C1C)C1=CC=CC=C1	Pos
1885	2-[6-Chloro-2-(4-Chlorophenyl)Imidazo[1,2-A]Pyridin-3-Yl]-N,N-Dipropylacetamide	CCCN(CCC)C(=O)CC1=C(N=C2C=CC(Cl)=CN12)C1=CC=C(Cl)C=C1	Pos
1886	7-(3-Aminopyrrolidin-1-Yl)-8-Chloro-1-Cyclopropyl-6-Fluoro-4-Oxo-1,4-Dihydroquinoline-3-Carboxylic Acid	NC1CCN(C1)C1=C(F)C=C2C(=O)C(=CN(C3CC3)C2=C1Cl)C(O)=O	Neg
1887	Prop-2-En-1-Yl Formate	C=CCOC=O	Pos
1888	6-Chloro-4-(2-Cyclopropylethynyl)-4-(Trifluoromethyl)-2,4-Dihydro-1H-3,1-Benzoxazin-2-One	FC(F)(F)C1(OC(=O)NC2=CC=C(Cl)C=C12)C#CC1CC1	Pos
1889	2-[(2-Amino-6-Oxo-6,9-Dihydro-3H-Purin-9-Yl)Methoxy]-3-Hydroxypropyl 2-Amino-3-Methylbutanoate	CC(C)C(N)C(=O)OCC(CO)OCN1C=NC2=C1NC(N)=NC2=O	Neg
1890	N-[4-(2-{[2-(4-Methanesulfonamidophenyl)Ethyl](Methyl)Amino}Ethoxy)Phenyl]Methanesulfonamide	CN(CCOC1=CC=C(NS(C)(=O)=O)C=C1)CCC1=CC=C(NS(C)(=O)=O)C=C1	Neg
1891	3-{2-[4-(6-Fluoro-1,2-Benzoxazol-3-Yl)Piperidin-1-Yl]Ethyl}-9-Hydroxy-2-Methyl-4H,6H,7H,8H,9H-Pyrido[1,2-A]Pyrimidin-4-One	CC1=C(CCN2CCC(CC2)C2=NOC3=CC(F)=CC=C23)C(=O)N2CCCC(O)C2=N1	Neg
1892	1-[4-Hydroxy-5-(Hydroxymethyl)Oxolan-2-Yl]-5-Methyl-1,2,3,4-Tetrahydropyrimidine-2,4-Dione	CC1=CN(C2CC(O)C(CO)O2)C(=O)NC1=O	Pos
1893	7-[4-(4-Fluorophenyl)-5-(Methoxymethyl)-2,6-Bis(Propan-2-Yl)Pyridin-3-Yl]-3,5-Dihydroxyhept-6-Enoic Acid	COCC1=C(N=C(C(C)C)C(C=CC(O)CC(O)CC(O)=O)=C1C1=CC=C(F)C=C1)C(C)C	Pos
1894	2-Ethoxy-3-{4-[2-(10H-Phenoxazin-10-Yl)Ethoxy]Phenyl}Propanoic Acid	CCOC(CC1=CC=C(OCCN2C3=CC=CC=C3OC3=CC=CC=C23)C=C1)C(O)=O	Neg
1895	Dimethyl[(5-{[(2-{[1-(Methylamino)-2-Nitroethenyl]Amino}Ethyl)Sulfanyl]Methyl}Furan-2-Yl)Methyl]Amine	CNC(NCCSCC1=CC=C(CN(C)C)O1)=C[N+]([O-])=O	Pos
1896	2-(2-Amino-6-Methoxy-9H-Purin-9-Yl)-5-(Hydroxymethyl)Oxolane-3,4-Diol	COC1=C2N=CN(C3OC(CO)C(O)C3O)C2=NC(N)=N1	Neg
1897	2-[Amino(Hydroxy)Methylidene]-4,7-Bis(Dimethylamino)-10,11,12A-Trihydroxy-1,2,3,4,4A,5,5A,6,12,12A-Decahydrotetracene-1,3,12-Trione	CN(C)C1C2CC3CC4=C(C=CC(O)=C4C(O)=C3C(=O)C2(O)C(=O)C(=C(N)O)C1=O)N(C)C	Pos
1898	1-(2-Amino-2-Carboxyethoxy)-2-(Diazyn-1-Ium-1-Yl)Ethen-1-Olate	NC(COC([O-])=C[N+]#N)C(O)=O	Pos
1899	2-({[(2-Amino-1,3-Thiazol-4-Yl)[(2-Methyl-4-Oxo-1-Sulfoazetidin-3-Yl)Carbamoyl]Methylidene]Amino}Oxy)-2-Methylpropanoic Acid	CC1C(NC(=O)C(=NOC(C)(C)C(O)=O)C2=CSC(N)=N2)C(=O)N1S(O)(=O)=O	Neg
1900	1-{6-Amino-2-[(1-Carboxy-3-Phenylpropyl)Amino]Hexanoyl}Pyrrolidine-2-Carboxylic Acid	NCCCCC(NC(CCC1=CC=CC=C1)C(O)=O)C(=O)N1CCCC1C(O)=O	Pos
1901	2-(4-{4,7-Dihydroxy-9A,11A-Dimethyl-Hexadecahydro-1H-Cyclopenta[A]Phenanthren-1-Yl}Pentanamido)Ethane-1-Sulfonic Acid	CC(CCC(=O)NCCS(O)(=O)=O)C1CCC2C3C(O)CC4CC(O)CCC4(C)C3CCC12C	Pos
1902	2-Ethylhexyl 3-(4-Methoxyphenyl)Prop-2-Enoate	CCCCC(CC)COC(=O)C=CC1=CC=C(OC)C=C1	Pos
1903	4-Hydroxy-2-Methyl-N-(5-Methyl-1,2-Oxazol-3-Yl)-1,1-Dioxo-2H-1Λ⁶,2-Benzothiazine-3-Carboxamide	CN1C(C(=O)NC2=NOC(C)=C2)=C(O)C2=CC=CC=C2S1(=O)=O	Neg
1904	7-Chloro-4-(Dimethylamino)-1,6,10,11,12A-Pentahydroxy-6-Methyl-3,12-Dioxo-3,4,4A,5,5A,6,12,12A-Octahydrotetracene-2-Carboxamide	CN(C)C1C2CC3C(=C(O)C4=C(O)C=CC(Cl)=C4C3(C)O)C(=O)C2(O)C(O)=C(C(N)=O)C1=O	Pos
1905	1,3-Butadiene	C=CC=C	Pos
1906	Furan	O1C=CC=C1	Pos
1907	Benzene	C1=CC=CC=C1	Pos
1908	2-Methylfuran	CC1=CC=CO1	Pos
1909	3-Methylfuran	CC1=COC=C1	Pos
1910	Pantogab	CCCC(O)=O	Pos
1911	Isopentyl Alcohol	CC(C)CCO	Pos
1912	Putrescine	NCCCCN	Pos
1913	1,3-Butylene Glycol	CC(O)CCO	Pos
1914	Tert-Butylhydroperoxide	CC(C)(C)OO	Pos
1915	4-Pentenoic Acid	OC(=O)CCC=C	Pos
1916	Methyl Isobutyl Ketone	CC(C)CC(C)=O	Pos
1917	Methyl N-Butyl Ketone	CCCCC(C)=O	Pos
1918	2-Hydroxybutyric Acid	CCC(O)C(O)=O	Pos
1919	3-Hydroxybutyric Acid	CC(O)CC(O)=O	Pos
1920	Diethylene Glycol	OCCOCCO	Pos
1921	4-Toluidine	CC1=CC=C(N)C=C1	Pos
1922	3-Cresol	CC1=CC(O)=CC=C1	Pos
1923	Phenylhydrazine	NNC1=CC=CC=C1	Pos
1924	N-Vinyl-2-Pyrrolidinone	C=CN1CCCC1=O	Pos
1925	Pyromeconic Acid	OC1=COC=CC1=O	Pos
1926	N-Nitrosomorpholine	O=NN1CCOCC1	Pos
1927	Pyrazinamide	NC(=O)C1=NC=CN=C1	Pos
1928	Pyrrolidonecarboxylic Acid	OC(=O)C1CCC(=O)N1	Pos
1929	Creatine	CN(CC(O)=O)C(N)=N	Pos
1930	O-Phthalaldehyde	O=CC1=CC=CC=C1C=O	Pos
1931	1-Aminobenzotriazole	NN1N=NC2=CC=CC=C12	Pos
1932	Adenine	NC1=C2NC=NC2=NC=N1	Pos
1933	Dimethyl-4-Toluidine	CN(C)C1=CC=C(C)C=C1	Pos
1934	Phenelzine	NNCCC1=CC=CC=C1	Pos
1935	4-Nitrophenol	OC1=CC=C(C=C1)[N+]([O-])=O	Pos
1936	Ethosuximide	CCC1(C)CC(=O)NC1=O	Pos
1937	Kojic Acid	OCC1=CC(=O)C(O)=CO1	Pos
1938	2-Propyl-4-Pentenoic Acid	CCCC(CC=C)C(O)=O	Pos
1939	Benzodiazepines	N1N=CC=CC2=CC=CC=C12	Pos
1940	Spermidine	NCCCCNCCCN	Pos
1941	Isosorbide	OC1COC2C(O)COC12	Pos
1942	N-Acetyl-4-Benzoquinoneimine	CC(=O)N=C1C=CC(=O)C=C1	Pos
1943	Penicillamine	CC(C)(S)C(N)C(O)=O	Pos
1944	Pheniprazine	CC(CC1=CC=CC=C1)NN	Pos
1945	Cumene Hydroperoxide	CC(C)(OO)C1=CC=CC=C1	Pos
1946	Mesalamine	NC1=CC(C(O)=O)=C(O)C=C1	Pos
1947	2,4-Dichlorophenol	OC1=C(Cl)C=C(Cl)C=C1	Pos
1948	Acetylcysteine	CC(=O)NC(CS)C(O)=O	Pos
1949	4-Biphenylamine	NC1=CC=C(C=C1)C1=CC=CC=C1	Pos
1950	Metronidazole	CC1=NC=C(N1CCO)[N+]([O-])=O	Pos
1951	Diethyl Maleate	CCOC(=O)C=CC(=O)OCC	Pos
1952	2-Chloro-4-Nitroaniline	NC1=C(Cl)C=C(C=C1)[N+]([O-])=O	Pos
1953	4-Chloro-2-Nitroaniline	NC1=C(C=C(Cl)C=C1)[N+]([O-])=O	Pos
1954	1-Nitronaphthalene	[O-][N+](=O)C1=CC=CC2=CC=CC=C12	Pos
1955	Phenanthrene	C1=CC=C2C(C=CC3=CC=CC=C23)=C1	Pos
1956	Propofol	CC(C)C1=CC=CC(C(C)C)=C1O	Pos
1957	Galactosamine	NC(C=O)C(O)C(O)C(O)CO	Pos
1958	3',5'-Dimethylacetaminophen	CC(=O)NC1=CC(C)=C(O)C(C)=C1	Pos
1959	Memantine	CC12CC3CC(C)(C1)CC(N)(C3)C2	Pos
1960	Fructose	OCC(O)C(O)C(O)C(=O)CO	Pos
1961	1,2,4-Trichlorobenzene	ClC1=CC(Cl)=C(Cl)C=C1	Pos
1962	2,4-Dinitrotoluene	CC1=C(C=C(C=C1)[N+]([O-])=O)[N+]([O-])=O	Pos
1963	2,6-Dinitrotoluene	CC1=C(C=CC=C1[N+]([O-])=O)[N+]([O-])=O	Pos
1964	Dibenzothiophene	S1C2=CC=CC=C2C2=CC=CC=C12	Pos
1965	Thiotepa	S=P(N1CC1)(N1CC1)N1CC1	Pos
1966	N-Methyl-3,4-Methylenedioxyamphetamine	CNC(C)CC1=CC2=C(OCO2)C=C1	Pos
1967	Temozolomide	CN1N=NC2=C(N=CN2C1=O)C(N)=O	Pos
1968	2-Amino-4,6-Dinitrotoluene	CC1=C(N)C=C(C=C1[N+]([O-])=O)[N+]([O-])=O	Pos
1969	4-Amino-2,6-Dinitrotoluene	CC1=C(C=C(N)C=C1[N+]([O-])=O)[N+]([O-])=O	Pos
1970	Tacrine	NC1=C2CCCCC2=NC2=CC=CC=C12	Pos
1971	Clavulanic Acid	OCC=C1OC2CC(=O)N2C1C(O)=O	Pos
1972	Pyrene	C1=CC2=C3C(C=CC4=CC=CC(C=C2)=C34)=C1	Pos
1973	Carbonyl Cyanide M-Chlorophenyl Hydrazone	ClC1=CC=CC(NN=C(C#N)C#N)=C1	Pos
1974	4-(N-Methyl-N-Nitrosamino)-1-(3-Pyridyl)-1-Butanone	CN(CCCC(=O)C1=CN=CC=C1)N=O	Pos
1975	2,6-Dichloro-4-Nitrophenol	OC1=C(Cl)C=C(C=C1Cl)[N+]([O-])=O	Pos
1976	Propoxur	CNC(=O)OC1=CC=CC=C1OC(C)C	Pos
1977	1,4-Bis(Aminocyclohexyl)Methane	NC1CCC(CC2CCC(N)CC2)CC1	Pos
1978	2-Nitrofluorene	[O-][N+](=O)C1=CC2=C(C=C1)C1=CC=CC=C1C2	Pos
1979	Zalcitabine	NC1=NC(=O)N(C=C1)C1CCC(CO)O1	Pos
1980	Harmine	COC1=CC2=C(C=C1)C1=C(N2)C(C)=NC=C1	Pos
1981	Baclofen	NCC(CC(O)=O)C1=CC=C(Cl)C=C1	Pos
1982	Perfluorobutyric Acid	OC(=O)C(F)(F)C(F)(F)C(F)(F)F	Pos
1983	2,3-Dimethoxy-1,4-Naphthoquinone	COC1=C(OC)C(=O)C2=CC=CC=C2C1=O	Pos
1984	2,2,5,7,8-Pentamethyl-1-Hydroxychroman	CC1=C(C)C2=C(CCC(C)(C)O2)C(C)=C1O	Pos
1985	Sdz 51641	CC1=CC=C(C=C1)C1(OCCO1)C(C)(C)C	Pos
1986	Dichlorvos	COP(=O)(OC)OC=C(Cl)Cl	Pos
1987	Dicamba	COC1=C(Cl)C=CC(Cl)=C1C(O)=O	Pos
1988	Diethyl Phthalate	CCOC(=O)C1=CC=CC=C1C(=O)OCC	Pos
1989	Monobutyl Phthalate	CCCCOC(=O)C1=CC=CC=C1C(O)=O	Pos
1990	Buthionine Sulfoximine	CCCCS(=N)(=O)CCC(N)C(O)=O	Pos
1991	Monocrotophos	CNC(=O)C=C(C)OP(=O)(OC)OC	Pos
1992	Acyclovir	NC1=NC2=C(N=CN2COCCO)C(=O)N1	Pos
1993	Bisphenol A	CC(C)(C1=CC=C(O)C=C1)C1=CC=C(O)C=C1	Pos
1994	Dimethoate	CNC(=O)CSP(=S)(OC)OC	Pos
1995	Naproxen	COC1=CC2=C(C=C1)C=C(C=C2)C(C)C(O)=O	Pos
1996	Fenfluramine	CCNC(C)CC1=CC(=CC=C1)C(F)(F)F	Pos
1997	Nalidixic Acid	CCN1C=C(C(O)=O)C(=O)C2=C1N=C(C)C=C2	Pos
1998	Phenobarbital	CCC1(C(=O)NC(=O)NC1=O)C1=CC=CC=C1	Pos
[truncated: 193 more rows]

## Sheet: Ai et al
Ai validation set
ID	Compound	Smiles	Label	Predictied results
				Present study	Ai et al
1	Mercaptopurine	S=C1N=CNC2=C1NC=N2	Pos	Pos	Pos
2	Azathioprine	CN1C=NC(=C1SC1=C2NC=NC2=NC=N1)[N+]([O-])=O	Pos	Pos	Pos
3	Gemfibrozil	CC1=CC=C(C)C(OCCCC(C)(C)C(O)=O)=C1	Pos	Pos	Pos
4	Indomethacin	COC1=CC2=C(C=C1)N(C(=O)C1=CC=C(Cl)C=C1)C(C)=C2CC(O)=O	Pos	Pos	Pos
5	Methotrexate	CN(CC1=NC2=C(N)N=C(N)N=C2N=C1)C1=CC=C(C=C1)C(=O)NC(CCC(O)=O)C(O)=O	Pos	Pos	Pos
6	Phenytoin	O=C1NC(=O)C(N1)(C1=CC=CC=C1)C1=CC=CC=C1	Pos	Pos	Pos
7	Amineptine	OC(=O)CCCCCCNC1C2=CC=CC=C2CCC2=CC=CC=C12	Pos	Neg	Neg
8	Amiodarone	CCCCC1=C(C(=O)C2=CC(I)=C(OCCN(CC)CC)C(I)=C2)C2=CC=CC=C2O1	Pos	Pos	Pos
9	Carbamazepine	NC(=O)N1C2=CC=CC=C2C=CC2=CC=CC=C12	Pos	Pos	Pos
10	Chlorzoxazone	ClC1=CC=C2OC(=O)NC2=C1	Pos	Pos	Pos
11	Diclofenac	OC(=O)CC1=CC=CC=C1NC1=C(Cl)C=CC=C1Cl	Pos	Pos	Pos
12	Diphenhydramine	CN(C)CCOC(C1=CC=CC=C1)C1=CC=CC=C1	Neg	Neg	Neg
13	Felbamate	NC(=O)OCC(COC(N)=O)C1=CC=CC=C1	Pos	Pos	Pos
14	Flutamide	CC(C)C(=O)NC1=CC=C(C(=C1)C(F)(F)F)[N+]([O-])=O	Pos	Pos	Pos
15	Iproniazid	CC(C)NNC(=O)C1=CC=NC=C1	Pos	Pos	Pos
16	Leflunomide	CC1=C(C=NO1)C(=O)NC1=CC=C(C=C1)C(F)(F)F	Pos	Pos	Pos
17	Nefazodone	CCC1=NN(CCCN2CCN(CC2)C2=CC=CC(Cl)=C2)C(=O)N1CCOC1=CC=CC=C1	Pos	Pos	Pos
18	Physostigmine	CNC(=O)OC1=CC=C2N(C)C3N(C)CCC3(C)C2=C1	Neg	Neg	Neg
19	Propylthiouracil	CCCC1=CC(=O)NC(=S)N1	Pos	Pos	Pos
20	Stavudine	CC1=CN(C2OC(CO)C=C2)C(=O)NC1=O	Pos	Pos	Pos
21	Streptomycin	CNC1C(O)C(O)C(CO)OC1OC1C(OC2C(O)C(O)C(N=C(N)N)C(O)C2N=C(N)N)OC(C)C1(O)C=O	Neg	Neg	Pos
22	Theophylline	CN1C2=C(NC=N2)C(=O)N(C)C1=O	Neg	Pos	Pos
23	Tolcapone	CC1=CC=C(C=C1)C(=O)C1=CC(O)=C(O)C(=C1)[N+]([O-])=O	Pos	Pos	Pos
24	Valproic Acid	CCCC(CCC)C(O)=O	Pos	Pos	Neg
25	Zidovudine	CC1=CN(C2CC(N=[N+]=[N-])C(CO)O2)C(=O)NC1=O	Pos	Pos	Pos
26	Ciprofloxacin	OC(=O)C1=CN(C2CC2)C2=CC(N3CCNCC3)=C(F)C=C2C1=O	Pos	Pos	Pos
27	Fluconazole	OC(CN1C=NC=N1)(CN1C=NC=N1)C1=CC=C(F)C=C1F	Pos	Pos	Pos
28	Hydrocortisone	CC12CC(O)C3C(CCC4=CC(=O)CCC34C)C1CCC2(O)C(=O)CO	Neg	Neg	Neg
29	Ergocalciferol	CC(C)C(C)C=CC(C)C1CCC2C(CCCC12C)=CC=C1CC(O)CCC1=C	Neg	Neg	Neg
30	Cytarabine	NC1=NC(=O)N(C=C1)C1OC(CO)C(O)C1O	Pos	Pos	Pos
31	Ticlopidine	ClC1=CC=CC=C1CN1CCC2=C(C1)C=CS2	Pos	Pos	Neg
32	Iothalamate Sodium	CNC(=O)C1=C(I)C(NC(C)=O)=C(I)C(C(O)=O)=C1I	Neg	Neg	Neg
33	Nevirapine	CC1=CC=NC2=C1NC(=O)C1=CC=CN=C1N2C1CC1	Pos	Pos	Pos
34	Primidone	CCC1(C(=O)NCNC1=O)C1=CC=CC=C1	Neg	Pos	Pos
35	Benzbromarone	CCC1=C(C(=O)C2=CC(Br)=C(O)C(Br)=C2)C2=CC=CC=C2O1	Pos	Pos	Pos
36	Busulfan	CS(=O)(=O)OCCCCOS(C)(=O)=O	Pos	Pos	Neg
37	Clozapine	CN1CCN(CC1)C1=C2C=CC=CC2=NC2=CC=C(Cl)C=C2N1	Pos	Pos	Pos
38	Dacarbazine	CN(C)NN=C1N=CN=C1C(N)=O	Pos	Pos	Pos
39	Disulfiram	CCN(CC)C(=S)SSC(=S)N(CC)CC	Pos	Pos	Neg
40	Isoniazid	NNC(=O)C1=CC=NC=C1	Pos	Pos	Pos
41	Niacin	OC(=O)C1=CC=CN=C1	Pos	Pos	Pos
42	Nimesulide	CS(=O)(=O)NC1=CC=C(C=C1OC1=CC=CC=C1)[N+]([O-])=O	Pos	Pos	Pos
43	Minocycline	CN(C)C1C2CC3CC4=C(C=CC(O)=C4C(O)=C3C(=O)C2(O)C(O)=C(C(N)=O)C1=O)N(C)C	Pos	Pos	Pos
44	Phentolamine	CC1=CC=C(C=C1)N(CC1=NCCN1)C1=CC=C(O)C=C1	Neg	Neg	Pos
45	Aminosalicylic Acid	NC1=CC=C(C(O)=O)C(O)=C1	Pos	Pos	Pos
46	Bromfenac	NC1=C(CC(O)=O)C=CC=C1C(=O)C1=CC=C(Br)C=C1	Pos	Pos	Pos
47	Danazol	CC12CCC3C(CCC4=CC5=C(CC34C)C=NO5)C1CCC2(O)C#C	Pos	Pos	Pos
48	Daunorubicin	COC1=CC=CC2=C1C(=O)C1=C(O)C3=C(CC(O)(CC3OC3CC(N)C(O)C(C)O3)C(C)=O)C(O)=C1C2=O	Neg	Neg	Pos
49	Febuxostat	CC(C)COC1=CC=C(C=C1C#N)C1=NC(C)=C(S1)C(O)=O	Pos	Pos	Pos
50	Griseofulvin	COC1=CC(OC)=C(Cl)C2=C1C(=O)C1(O2)C(C)CC(=O)C=C1OC	Pos	Neg	Pos
51	Ibufenac	CC(C)CC1=CC=C(CC(O)=O)C=C1	Pos	Pos	Pos
52	Deferasirox	OC(=O)C1=CC=C(C=C1)N1NC(NC1=C1C=CC=CC1=O)=C1C=CC=CC1=O	Pos	Pos	Pos
53	Methimazole	CN1C=CNC1=S	Pos	Pos	Pos
54	Minoxidil	NC1=CC(=NC(=N)N1O)N1CCCCC1	Neg	Pos	Pos
55	Sulfathiazole	NC1=CC=C(C=C1)S(=O)(=O)NC1=NC=CS1	Pos	Pos	Pos
56	Ticrynafen	OC(=O)COC1=CC=C(C(=O)C2=CC=CS2)C(Cl)=C1Cl	Pos	Pos	Pos
57	Raltegravir Potassium	CN1C(=O)C(O)=C(N=C1C(C)(C)NC(=O)C1=NN=C(C)O1)C(=O)NCC1=CC=C(F)C=C1	Pos	Pos	Pos
58	Tolvaptan	CC1=CC=CC=C1C(=O)NC1=CC=C(C(=O)N2CCCC(O)C3=CC(Cl)=CC=C23)C(C)=C1	Pos	Neg	Pos
59	Eltrombopag	CC1=C(NN=C2C=CC=C(C3=CC(=CC=C3)C(O)=O)C2=O)C(=O)N(N1)C1=CC(C)=C(C)C=C1	Pos	Pos	Pos
60	Saxagliptin Hydrochloride	[H]C12CC1([H])N(C(C2)C#N)C(=O)C(N)C12CC3CC(CC(O)(C3)C1)C2	Neg	Neg	Neg
61	Romidepsin	CC=C1NC(=O)C2CSSCCC=CC(CC(=O)NC(C(C)C)C(=O)N2)OC(=O)C(NC1=O)C(C)C	Neg	Pos	Pos
62	Dronedarone Hydrochloride	CCCCN(CCCC)CCCOC1=CC=C(C=C1)C(=O)C1=C(CCCC)OC2=CC=C(NS(C)(=O)=O)C=C12	Pos	Pos	Pos
63	Pazopanib	CN(C1=CC2=NN(C)C(C)=C2C=C1)C1=NC(NC2=CC=C(C)C(=C2)S(N)(=O)=O)=NC=C1	Pos	Pos	Pos
64	Divalproex Sodium	CCCC(CCC)C(=O)O.CCCC(CCC)C(=O)[O-].[Na+]	Pos	Pos	Neg
65	Lumiracoxib	CC1=CC=C(NC2=C(F)C=CC=C2Cl)C(CC(O)=O)=C1	Pos	Pos	Pos
66	Tasosartan	CC1=NC(C)=C2CCC(=O)N(CC3=CC=C(C=C3)C3=CC=CC=C3C3=NNN=N3)C2=N1	Pos	Pos	Pos
67	Tilbroquinol	CC1=CC(Br)=C(O)C2=C1C=CC=N2	Pos	Pos	Pos
68	Alclofenac	OC(=O)CC1=CC=C(OCC=C)C(Cl)=C1	Pos	Pos	Pos
69	Aplaviroc	CCCCN1C(=O)C(NC(=O)C11CCN(CC2=CC=C(OC3=CC=C(C=C3)C(O)=O)C=C2)CC1)C(O)C1CCCCC1	Pos	Pos	Pos
70	Clomacran	CN(C)CCCC1C2=CC=CC=C2NC2=CC=C(Cl)C=C12	Pos	Pos	Pos
71	Dermatan	CC(=O)NC1C(O)OC(CO)C(OS(O)(=O)=O)C1OC1OC(C(O)C(O)C1O)C(O)=O	Pos	Neg	Pos
72	Isaxonine	CC(C)NC1=NC=CC=N1	Pos	Pos	Pos
73	Pipamazine	NC(=O)C1CCN(CCCN2C3=CC=CC=C3SC3=CC=C(Cl)C=C23)CC1	Pos	Pos	Pos
74	Pralnacasan	CCOC1OC(=O)CC1NC(=O)C1CCCN2N1C(=O)C(CCC2=O)NC(=O)C1=NC=CC2=CC=CC=C12	Pos	Pos	Pos
75	Sulfacarbamide	NC(=O)NS(=O)(=O)C1=CC=C(N)C=C1	Pos	Pos	Pos
76	Triacetyldiphenolisatin	CC(=O)OC1=CC=C(C=C1)C1(C(=O)N(C(C)=O)C2=CC=CC=C12)C1=CC=C(OC(C)=O)C=C1	Pos	Pos	Pos
77	Fiduxosin	COC1=CC=CC2=C1C1CN(CCCCN3C(=O)NC4=C(SC5=NC=C(N=C45)C4=CC=CC=C4)C3=O)CC1CO2	Pos	Neg	Pos
78	Pafuramidine	CONC(=N)C1=CC=C(C=C1)C1=CC=C(O1)C1=CC=C(C=C1)C(=N)NOC	Pos	Pos	Pos
79	Phenoxypropazine	CC(COC1=CC=CC=C1)NN	Pos	Neg	Pos
80	Cortisone Acetate	CC(=O)OCC(=O)C1(O)CCC2C3CCC4=CC(=O)CCC4(C)C3C(=O)CC12C	Neg	Neg	Pos
81	Norepinephrine	NCC(O)C1=CC=C(O)C(O)=C1	Neg	Neg	Neg
82	Epinephrine	CNCC(O)C1=CC=C(O)C(O)=C1	Neg	Neg	Neg
83	Succinylcholine	C[N+](C)(C)CCOC(=O)CCC(=O)OCC[N+](C)(C)C	Neg	Neg	Neg

## Sheet: Zhang et al
Zhang validation set
ID	Compound	Smiles	Label	Predictied results
				Present study	Zhang et al
1	-	CC(N)C(=O)NC(C)C(=O)NC1C2CN(CC12)C1=NC2=C(C=C1F)C(=O)C(=CN2C1=CC=C(F)C=C1F)C(O)=O	Pos	Pos	Not available
2	-	OC(=O)CC1=CC=C(OCC=C)C(Cl)=C1	Pos	Pos	Not available
3	-	OC(=O)CCCCCCNC1C2=CC=CC=C2CCC2=CC=CC=C12	Pos	Neg	Not available
4	-	CN(C)CCCC1C2=CC=CC=C2NC2=CC=C(Cl)C=C12	Pos	Pos	Not available
5	-	COC1=CC=C2C(=C1)N(CC(O)=O)C(C)=C2C(=O)C1=CC=C(Cl)C=C1	Pos	Pos	Not available
6	-	CC(=O)OC1=CC=C(C=C1)C(=C1CCCCC1)C1=CC=C(OC(C)=O)C=C1	Pos	Neg	Not available
7	-	CN1C2=C(OC(=O)N(C2=O)C2=CC=CC=N2)C2=CC=CC=C2S1(=O)=O	Pos	Pos	Not available
8	-	NC(N)=NC1=NC(CSCCN=CNS(=O)(=O)C2=CC=C(Br)C=C2)=CS1	Pos	Pos	Not available
9	-	OC1=CC=C(C(=O)C2=CC(O)=C(O)C(O)=C2)C(O)=C1O	Pos	Neg	Not available
10	-	OC(=O)CC1=CSC(=N1)C1=CC=C(Cl)C=C1	Pos	Pos	Not available
11	-	CC(NN)C1=CC=CC=C1	Pos	Pos	Not available
12	-	CN1CCCC(CN2C3=CC=CC=C3SC3=CC=CC=C23)C1	Pos	Pos	Not available
13	-	CN(C)CC1=CC=C(CSCCNC(NCC2=CC=C3OCOC3=C2)=C[N+]([O-])=O)O1	Pos	Pos	Not available
14	-	CC1=NC(=CN1C1=CC=C(C=C1)[N+]([O-])=O)[N+]([O-])=O	Pos	Neg	Not available
15	-	CC(COC1=CC=CC=C1)NN	Pos	Neg	Not available
16	-	NC(=O)C1CCN(CCCN2C3=CC=CC=C3SC3=CC=C(Cl)C=C23)CC1	Pos	Pos	Not available
17	-	NC(=O)NS(=O)(=O)C1=CC=C(N)C=C1	Pos	Pos	Not available
18	-	NC1=CC=C(C=C1)S(=O)(=O)NC1=NC=CS1	Pos	Pos	Not available
19	-	CC1=CC(Br)=C(O)C2=NC=CC=C12	Pos	Pos	Not available
20	-	CC(=O)OC1=CC=C(C=C1)C1(C(=O)N(C(C)=O)C2=CC=CC=C12)C1=CC=C(OC(C)=O)C=C1	Pos	Pos	Not available
21	-	NC1C2CN(CC12)C1=NC2=C(C=C1F)C(=O)C(=CN2C1=CC=C(F)C=C1F)C(O)=O	Pos	Pos	Not available
22	-	CCOC(NC1=CC=C(C=C1)C(O)=O)C(=O)C1=CC=C(C=C1)C1=CC=CC=C1	Pos	Neg	Not available
23	-	CCOC(=O)CNC(C1CCCCC1)C(=O)N1CCC1C(=O)NCC1=CC=C(C=C1)C(N)=NO	Pos	Pos	Not available
24	-	CN(C)CC=C(C1=CC=C(Br)C=C1)C1=CC=CN=C1	Pos	Pos	Not available
25	-	[O-][N+](=O)C1=CC=C(C=C1)C1=CC=C(O1)C=NN1CC(=O)NC1=O	Pos	Pos	Not available
26	-	CC(=O)N1CCN(CC1)C1=CC=C(OCC2COC(CN3C=CN=C3)(O2)C2=CC=C(Cl)C=C2Cl)C=C1	Pos	Pos	Not available
27	-	CC1(O)CCC2C3CCC4CC(=O)OCC4(C)C3CCC12C	Pos	Neg	Not available
28	-	CC1(O)CCC2C3CCC4CC(=O)C(CC4(C)C3CCC12C)=CO	Pos	Pos	Not available
29	-	CN(C1=CC2=NN(C)C(C)=C2C=C1)C1=CC=NC(NC2=CC=C(C)C(=C2)S(N)(=O)=O)=N1	Pos	Pos	Not available
30	-	CCN(CC)CCNC(=O)C1=C(C)NC(C=C2C(=O)NC3=CC=C(F)C=C23)=C1C	Pos	Pos	Not available
31	-	CC(CN1C=NC2=C(N)N=CN=C12)OCP(O)(O)=O	Pos	Neg	Not available
32	-	CCCC1(CCC2=CC=CC=C2)CC(=O)C(C(CC)C2=CC=CC(NS(=O)(=O)C3=CC=C(C=N3)C(F)(F)F)=C2)=C(O)O1	Pos	Pos	Not available
33	-	OC(=O)C1=CC=C(C=C1)N1NC(NC1=C1C=CC=CC1=O)=C1C=CC=CC1=O	Pos	Pos	Not available
34	-	CN(C)NN=C1N=CN=C1C(N)=O	Pos	Pos	Not available
35	-	CC1=C(NN=C2C=CC=C(C3=CC=CC(=C3)C(O)=O)C2=O)C(=O)N(N1)C1=CC=C(C)C(C)=C1	Pos	Pos	Not available
36	-	COC1=CC(C)=C(C=CC(C)=CC=CC(C)=CC(O)=O)C(C)=C1C	Pos	Pos	Not available
37	-	NC1=NC(=O)N(C=C1)C1OC(CO)C(O)C1O	Pos	Pos	Not available
38	-	CC(C)C1=NN=C(C)N1C1CC2CCC(C1)N2CCC(NC(=O)C1CCC(F)(F)CC1)C1=CC=CC=C1	Pos	Neg	Not available
39	-	CC(N)C(=O)OC(C)(C)CC1=CC=C(Cl)C=C1	Pos	Pos	Not available
40	-	CCCCN1C(=O)C(NC(=O)C11CCN(CC2=CC=C(OC3=CC=C(C=C3)C(O)=O)C=C2)CC1)C(O)C1CCCCC1	Pos	Pos	Not available
41	-	CC(=O)NC1C(O)OC(CO)C(OS(O)(=O)=O)C1OC1OC(C(O)C(O)C1O)C(O)=O	Pos	Neg	Not available
42	-	CN1CCC(CC1)NC1=NC2=C(NC3=CC=C(F)C(Cl)=C3)N=CN=C2C=N1	Pos	Pos	Not available
43	-	COC1=CC=CC2=C1C1CN(CCCCN3C(=O)NC4=C(SC5=NC=C(N=C45)C4=CC=CC=C4)C3=O)CC1CO2	Pos	Neg	Not available
44	-	CON=C(N)C1=CC=C(C=C1)C1=CC=C(O1)C1=CC=C(C=C1)C(N)=NOC	Pos	Pos	Not available
45	-	CCOC1OC(=O)CC1NC(=O)C1CCCN2N1C(=O)C(CCC2=O)NC(=O)C1=NC=CC2=CC=CC=C12	Pos	Pos	Not available
46	-	NC1=NC(NC2CC2)=C2N=CN(C3CC(CO)C=C3)C2=N1	Pos	Pos	Not available
47	-	CC(O)(CS(=O)(=O)C1=CC=C(F)C=C1)C(=O)NC1=CC=C(C#N)C(=C1)C(F)(F)F	Pos	Pos	Not available
48	-	ClC1=CC=C2OC(=O)NC2=C1	Pos	Pos	Not available
49	-	CCC(CO)NCCNC(CC)CO	Pos	Neg	Not available
50	-	S=C1N=CNC2=C1NC=N2	Pos	Pos	Not available
51	-	CN1C=CNC1=S	Pos	Pos	Not available
52	-	CC(N)(CC1=CC=C(O)C(O)=C1)C(O)=O	Pos	Neg	Not available
53	-	[O-][N+](=O)C1=CC=C(O1)C=NN1CC(=O)NC1=O	Pos	Pos	Not available
54	-	CCCCCCCCCCCC(CC1OC(=O)C1CCCCCC)OC(=O)C(CC(C)C)NC=O	Pos	Neg	Not available
55	-	CC1=C(CC(O)=O)C2=CC(F)=CC=C2C1=CC1=CC=C(C=C1)S(C)=O	Pos	Pos	Not available
56	-	CN(CC=CC#CC(C)(C)C)CC1=CC=CC2=CC=CC=C12	Pos	Neg	Not available
57	-	CC1OC(OC2C(CO)OC(OC3C(CO)OC(O)C(O)C3O)C(O)C2O)C(O)C(O)C1NC1C=C(CO)C(O)C(O)C1O	Pos	Neg	Not available
58	-	CCC1OC(=O)C(C)C(OC2CC(C)(OC)C(O)C(C)O2)C(C)C(OC2OC(C)CC(C2O)N(C)C)C(C)(O)CC(C)C(=O)C(C)C(O)C1(C)O	Pos	Pos	Not available
59	-	CN1C2CCC1CC(C2)OC(=O)C(CO)C1=CC=CC=C1	Neg	Neg	Not available
60	-	CCCCNC1=CC=C(C=C1)C(=O)OCCOCCOCCOCCOCCOCCOCCOCCOCCOC	Neg	Neg	Not available
61	-	CC(CC1=CC=CC=C1)N(C)CC1=CC=CC=C1	Neg	Neg	Not available
62	-	CN1C2CCC1CC(C2)OC(C1=CC=CC=C1)C1=CC=CC=C1	Neg	Pos	Not available
63	-	C[N+](C)(C)CC([O-])=O	Neg	Pos	Not available
64	-	CC(C[N+](C)(C)C)OC(N)=O	Neg	Neg	Not available
65	-	OC(CCN1CCCCC1)(C1CC2CC1C=C2)C1=CC=CC=C1	Neg	Neg	Not available
66	-	CN(C)CCOC(C1=CC=C(Cl)C=C1)C1=CC=CC=N1	Neg	Neg	Not available
67	-	NC(NC1=CC=C(Cl)C=C1)=NC(N)=NCCCCCCN=C(N)N=C(N)NC1=CC=C(Cl)C=C1	Neg	Pos	Not available
68	-	CN1CC(CC2C1CC1=CNC3=CC=CC2=C13)C(=O)NC1(C)OC2(O)C3CCCN3C(=O)C(CC3=CC=CC=C3)N2C1=O	Neg	Neg	Not available
69	-	CN(C)CCOC(C1=CC=CC=C1)C1=CC=CC=C1	Neg	Neg	Not available
70	-	CNCC(O)C1=CC=C(O)C(O)=C1	Neg	Neg	Not available
71	-	CCCCCCCCC=CCCCCCCCC(O)=O	Neg	Neg	Not available
72	-	CC1=C(OC2=C(C=CC=C2C1=O)C(=O)OCCN1CCCCC1)C1=CC=CC=C1	Neg	Neg	Not available
73	-	NC(N)=NCCN1CCCCCCC1	Neg	Neg	Not available
74	-	OCC1OC(O)(CO)C(O)C1OC1OC(CO)C(O)C(O)C1O	Neg	Neg	Not available
75	-	C[N+](C)(C)CC(O)CC([O-])=O	Neg	Neg	Not available
76	-	OCC(O)C(O)C(O)C(O)CO	Neg	Neg	Not available
77	-	CC(N)(CC1=CC=C(O)C=C1)C(O)=O	Neg	Neg	Not available
78	-	NC1=CC(=NC(=N)N1O)N1CCCCC1	Neg	Pos	Not available
79	-	NCC1OC(OC2C(CO)OC(OC3C(O)C(N)CC(N)C3OC3OC(CN)C(O)C(O)C3N)C2O)C(N)C(O)C1O	Neg	Neg	Not available
80	-	NCC(O)C1=CC=C(O)C(O)=C1	Neg	Neg	Not available
81	-	CC1C(OCCN1C)C1=CC=CC=C1	Neg	Neg	Not available
82	-	CC(C)(N)CC1=CC=CC=C1	Neg	Neg	Not available
83	-	OC(CCN1CCCC1)(C1CCCCC1)C1=CC=CC=C1	Neg	Neg	Not available
84	-	C[N+](C)(C)CCOC(=O)CCC(=O)OCC[N+](C)(C)C	Neg	Neg	Not available
85	-	CCOC1=CC=CC=C1OCCNC(C)CC1=CC=C(OC)C(=C1)S(N)(=O)=O	Neg	Pos	Not available

## Sheet: Kotsampasakou et al
Kotsampasakou validation set
ID	Compound	Smiles	Label	Predictied results
				Present study	Kotsampasakou et al
1	Tetracycline	CN(C)C1C2CC3C(=C(O)C4=C(O)C=CC=C4C3(C)O)C(=O)C2(O)C(=O)C(=C(N)O)C1=O	Pos	Pos	Pos
2	Valdecoxib	CC1=C(C(=NO1)C1=CC=CC=C1)C1=CC=C(C=C1)S(N)(=O)=O	Pos	Pos	Pos
3	Rosuvastatin	CC(C)C1=NC(=NC(C2=CC=C(F)C=C2)=C1CCC(O)CC(O)CC(O)=O)N(C)S(C)(=O)=O	Pos	Pos	Pos
4	Cefazolin	CC1=NN=C(SCC2=C(N3C(SC2)C(NC(=O)CN2C=NN=N2)C3=O)C(O)=O)S1	Pos	Pos	Pos
5	Cefuroxime	CON=C(C(=O)NC1C2SCC(COC(N)=O)=C(N2C1=O)C(O)=O)C1=CC=CO1	Pos	Pos	Neg
6	Clomiphene	CCN(CC)CCOC1=CC=C(C=C1)C(=C(Cl)C1=CC=CC=C1)C1=CC=CC=C1	Pos	Pos	Pos
7	Chlorcyclizine	CN1CCN(CC1)C(C1=CC=CC=C1)C1=CC=C(Cl)C=C1	Neg	Neg	Pos
8	Adefovir	NC1=C2N=CN(CCOCP(O)(O)=O)C2=NC=N1	Neg	Neg	Pos
9	Perphenazine	OCCN1CCN(CCCN2C3=CC=CC=C3SC3=CC=C(Cl)C=C23)CC1	Pos	Pos	Neg
10	Haloperidol	OC1(CCN(CCCC(=O)C2=CC=C(F)C=C2)CC1)C1=CC=C(Cl)C=C1	Pos	Neg	Neg
11	Tacrolimus	COC1CC(CCC1O)C=C(C)C1OC(=O)C2CCCCN2C(=O)C(=O)C2(O)OC(C(CC2C)OC)C(CC(C)CC(C)=CC(CC=C)C(=O)CC(O)C1C)OC	Pos	Pos	Pos
12	Remifentanil	CCC(=O)N(C1=CC=CC=C1)C1(CCN(CCC(=O)OC)CC1)C(=O)OC	Neg	Neg	Pos
13	Cephalexin	CC1=C(N2C(SC1)C(NC(=O)C(N)C1=CC=CC=C1)C2=O)C(O)=O	Pos	Pos	Neg
14	Chlordiazepoxide	CN=C1CN(O)C(C2=CC=CC=C2)=C2C=C(Cl)C=CC2=N1	Pos	Neg	Pos
15	Raltegravir	CN1C(=O)C(=O)C(N=C1C(C)(C)NC(=O)C1=NN=C(C)O1)=C(O)NCC1=CC=C(F)C=C1	Pos	Pos	Pos
16	Irinotecan	CCC1=C2CN3C(=CC4=C(COC(=O)C4(O)CC)C3=O)C2=NC2=CC=C(OC(=O)N3CCC(CC3)N3CCCCC3)C=C12	Pos	Neg	Neg
17	Diltiazem	COC1=CC=C(C=C1)C1SC2=CC=CC=C2N(CCN(C)C)C(=O)C1OC(C)=O	Pos	Neg	Neg
18	Sulfasalazine	OC(=O)C1=CC(C=CC1=O)=NNC1=CC=C(C=C1)S(=O)(=O)NC1=CC=CC=N1	Pos	Pos	Pos
19	Methyldopa	COC(=O)C(N)CC1=CC=C(O)C(O)=C1	Pos	Neg	Neg
20	Griseofulvin	COC1CC(=O)CC(C)C11OC2=C(C1=O)C(OC)=CC(OC)=C2Cl	Pos	Pos	Pos
21	Oxaliplatin	NC1CCCCC1N	Pos	Pos	Neg
22	Gemcitabine	NC1=NC(=O)N(C=C1)C1OC(CO)C(O)C1(F)F	Pos	Pos	Pos
23	Thiabendazole	N1C2=CC=CC=C2N=C1C1=CSC=N1	Pos	Pos	Pos
24	Febuxostat	CC(C)COC1=CC=C(C=C1C#N)C1=NC(C)=C(S1)C(O)=O	Pos	Pos	Pos
25	Nandrolone Decanoate	CCCCCCCCCC(=O)OC1CCC2C3CCC4=CC(=O)CCC4C3CCC12C	Pos	Neg	Neg
26	Dacarbazine	CN(C)NN=C1N=CN=C1C(N)=O	Pos	Pos	Neg
27	Propylthiouracil	CCCN1C(=O)C=CNC1=S	Pos	Pos	Pos
28	Pentostatin	OCC1OC(CC1O)N1C=NC2=C1NC=NCC2O	Pos	Neg	Neg
29	Phenoxypropazine	CC(COC1=CC=CC=C1)NN	Pos	Neg	Neg
30	Nialamide	O=C(CCNNC(=O)C1=CC=NC=C1)NCC1=CC=CC=C1	Pos	Pos	Pos
31	Caffeine	CN1C=NC2=C1C(=O)N(C)C(=O)N2C	Neg	Pos	Neg
32	Aminocaproic Acid	CCCCC(N)C(O)=O	Neg	Neg	Neg
33	Vitamin C	OCC(O)C1OC(=O)C(O)=C1O	Neg	Neg	Neg
34	Morphine	CN1CCC23C4OC5=C2C(CC1C3C=CC4O)=CC=C5O	Pos	Pos	Neg
35	Vorinostat	ONC(=O)CCCCCCC(=O)NC1=CC=CC=C1	Neg	Neg	Pos
36	Selegiline	CC(CC1=CC=CC=C1)N(C)CC#C	Neg	Neg	Neg
37	Tapentadol	CCC(C(C)CN(C)C)C1=CC=CC(O)=C1	Neg	Neg	Neg
38	Benzphetamine	CC(CC1=CC=CC=C1)N(C)CC1=CC=CC=C1	Neg	Neg	Pos
39	Sodium Polystyrene Sulfonate	OS(=O)(=O)C1=CC=CC=C1C=C	Neg	Pos	Pos
40	Lactulose	OCC1OC(O)(CO)C(O)C1OC1OC(CO)C(O)C(O)C1O	Neg	Neg	Neg
41	Calcitriol	CC(CCCC(C)(C)O)C1CCC2C(CCCC12C)=CC=C1CC(O)CC(O)C1=C	Neg	Neg	Neg
42	Ranolazine	COC1=CC=CC=C1OCC(O)CN1CCN(CC(=O)NC2=C(C)C=CC=C2C)CC1	Neg	Neg	Neg
43	Alvimopan	CC1CN(CC(CC2=CC=CC=C2)C(=O)NCC(O)=O)CCC1(C)C1=CC=CC(O)=C1	Neg	Neg	Neg
44	Lubiprostone	CCCCC(F)(F)C1(O)CCC2C(CC(=O)C2CCCCCCC(O)=O)O1	Neg	Neg	Neg
45	Riboflavin	CC1=CC2=C(C=C1C)N(CC(O)C(O)C(O)CO)C1=NC(=O)NC(=O)C1=N2	Neg	Neg	Neg
46	Pamabrom	CN1C2=C(NC(Br)=N2)C(=O)N(C)C1=O	Neg	Pos	Pos
47	Meprobamate	CCCC(C)(COC(N)=O)COC(N)=O	Neg	Neg	Pos
48	Adenosine	NC1=C2N=CN(C3OC(CO)C(O)C3O)C2=NC=N1	Neg	Pos	Pos
49	Frovatriptan	CNC1CCC2=C(C1)C1=CC(=CC=C1N2)C(N)=O	Neg	Neg	Neg
50	Fludarabine	NC1=C2N=CN(C3OC(CO)C(O)C3O)C2=NC(F)=N1	Neg	Neg	Pos
51	Loratadine	CCOC(=O)N1CCC(CC1)=C1C2=CC=C(Cl)C=C2CCC2=CC=CN=C12	Neg	Pos	Neg
52	Aminohippurate	NOC(=O)CNC(=O)C1=CC=CC=C1	Neg	Neg	Neg
53	Indocyanine Green	CC1(C)C(=CC=CC=CC=CC2=[N+](CCCCS(O)(=O)=O)C3=C(C4=CC=CC=C4C=C3)C2(C)C)N(CCCCS(O)(=O)=O)C2=C1C1=CC=CC=C1C=C2	Neg	Pos	Pos
54	Dextrose	OCC(O)C(O)C(O)C(O)C=O	Neg	Neg	Neg
55	Protirelin	NC(=O)C1CCCN1C(=O)C(CC1=CN=CN1)NC(=O)C1CCC(=O)N1	Neg	Pos	Neg
56	Clevidipine	CCCC(=O)OCOC(=O)C1=C(C)NC(C)=C(C1C1=CC=CC(Cl)=C1Cl)C(=O)OC	Neg	Pos	Pos
57	Regadenoson	CNC(=O)C1=CN(N=C1)C1=NC(N)=C2N=CN(C3OC(CO)C(O)C3O)C2=N1	Neg	Neg	Neg
58	Pentetic Acid	OC(=O)CN(CCN(CC(O)=O)CC(O)=O)CCN(CC(O)=O)CC(O)=O	Neg	Neg	Neg
59	Carboprost Tromethamine	CCCCCC(C)(O)C=CC1C(O)CC(O)C1CC=CCCCC(O)=O	Neg	Pos	Neg
60	Ethanolamine Oleate	CCCCCCCCC=CCCCCCCCC(=O)OCCN	Neg	Neg	Neg
61	Gadoteridol	CC(O)CN1CCN(CC(O)=O)CCN(CC(O)=O)CCN(CC(O)=O)CC1	Neg	Neg	Neg
62	Argatroban	CC1CCN(C(C1)C(O)=O)C(=O)C(CCCN=C(N)N)NS(=O)(=O)C1=CC=CC2=C1NCC(C)C2	Neg	Pos	Pos
63	Amikacin	NCCC(O)C(=O)NC1CC(N)C(OC2OC(CN)C(O)C(O)C2O)C(O)C1OC1OC(CO)C(O)C(N)C1O	Neg	Neg	Neg
64	Conivaptan	CC1=NC2=C(CCN(C(=O)C3=CC=C(NC(=O)C4=CC=CC=C4C4=CC=CC=C4)C=C3)C3=CC=CC=C23)N1	Neg	Neg	Neg
65	Etomidate	CCOC(=O)C1=CN=CN1C(C)C1=CC=CC=C1	Neg	Pos	Pos
66	Exametazime	CC(NCC(C)(C)CNC(C)C(C)=NO)C(C)=NO	Neg	Neg	Neg
67	Tyramine	NCCC1=CC=C(O)C=C1	Neg	Neg	Neg

## Sheet: Integrated validation set
Integrated external validation set
ID	Compound	Smiles	Label	Predictied results
1	Mercaptopurine	S=C1N=CNC2=C1NC=N2	Pos	Pos
2	Azathioprine	CN1C=NC(=C1SC1=C2NC=NC2=NC=N1)[N+]([O-])=O	Pos	Pos
3	Gemfibrozil	CC1=CC=C(C)C(OCCCC(C)(C)C(O)=O)=C1	Pos	Pos
4	Indomethacin	COC1=CC2=C(C=C1)N(C(=O)C1=CC=C(Cl)C=C1)C(C)=C2CC(O)=O	Pos	Pos
5	Methotrexate	CN(CC1=NC2=C(N)N=C(N)N=C2N=C1)C1=CC=C(C=C1)C(=O)NC(CCC(O)=O)C(O)=O	Pos	Pos
6	Phenytoin	O=C1NC(=O)C(N1)(C1=CC=CC=C1)C1=CC=CC=C1	Pos	Pos
7	Amineptine	OC(=O)CCCCCCNC1C2=CC=CC=C2CCC2=CC=CC=C12	Pos	Neg
8	Amiodarone	CCCCC1=C(C(=O)C2=CC(I)=C(OCCN(CC)CC)C(I)=C2)C2=CC=CC=C2O1	Pos	Pos
9	Carbamazepine	NC(=O)N1C2=CC=CC=C2C=CC2=CC=CC=C12	Pos	Pos
10	Chlorzoxazone	ClC1=CC=C2OC(=O)NC2=C1	Pos	Pos
11	Diclofenac	OC(=O)CC1=CC=CC=C1NC1=C(Cl)C=CC=C1Cl	Pos	Pos
12	Diphenhydramine	CN(C)CCOC(C1=CC=CC=C1)C1=CC=CC=C1	Neg	Neg
13	Felbamate	NC(=O)OCC(COC(N)=O)C1=CC=CC=C1	Pos	Pos
14	Flutamide	CC(C)C(=O)NC1=CC=C(C(=C1)C(F)(F)F)[N+]([O-])=O	Pos	Pos
15	Iproniazid	CC(C)NNC(=O)C1=CC=NC=C1	Pos	Pos
16	Leflunomide	CC1=C(C=NO1)C(=O)NC1=CC=C(C=C1)C(F)(F)F	Pos	Pos
17	Nefazodone	CCC1=NN(CCCN2CCN(CC2)C2=CC=CC(Cl)=C2)C(=O)N1CCOC1=CC=CC=C1	Pos	Pos
18	Physostigmine	CNC(=O)OC1=CC=C2N(C)C3N(C)CCC3(C)C2=C1	Neg	Neg
19	Propylthiouracil	CCCC1=CC(=O)NC(=S)N1	Pos	Pos
20	Stavudine	CC1=CN(C2OC(CO)C=C2)C(=O)NC1=O	Pos	Pos
21	Streptomycin	CNC1C(O)C(O)C(CO)OC1OC1C(OC2C(O)C(O)C(N=C(N)N)C(O)C2N=C(N)N)OC(C)C1(O)C=O	Neg	Neg
22	Theophylline	CN1C2=C(NC=N2)C(=O)N(C)C1=O	Neg	Pos
23	Tolcapone	CC1=CC=C(C=C1)C(=O)C1=CC(O)=C(O)C(=C1)[N+]([O-])=O	Pos	Pos
24	Valproic Acid	CCCC(CCC)C(O)=O	Pos	Pos
25	Zidovudine	CC1=CN(C2CC(N=[N+]=[N-])C(CO)O2)C(=O)NC1=O	Pos	Pos
26	Ciprofloxacin	OC(=O)C1=CN(C2CC2)C2=CC(N3CCNCC3)=C(F)C=C2C1=O	Pos	Pos
27	Fluconazole	OC(CN1C=NC=N1)(CN1C=NC=N1)C1=CC=C(F)C=C1F	Pos	Pos
28	Hydrocortisone	CC12CC(O)C3C(CCC4=CC(=O)CCC34C)C1CCC2(O)C(=O)CO	Neg	Neg
29	Ergocalciferol	CC(C)C(C)C=CC(C)C1CCC2C(CCCC12C)=CC=C1CC(O)CCC1=C	Neg	Neg
30	Cytarabine	NC1=NC(=O)N(C=C1)C1OC(CO)C(O)C1O	Pos	Pos
31	Ticlopidine	ClC1=CC=CC=C1CN1CCC2=C(C1)C=CS2	Pos	Pos
32	Iothalamate Sodium	CNC(=O)C1=C(I)C(NC(C)=O)=C(I)C(C(O)=O)=C1I	Neg	Neg
33	Nevirapine	CC1=CC=NC2=C1NC(=O)C1=CC=CN=C1N2C1CC1	Pos	Pos
34	Primidone	CCC1(C(=O)NCNC1=O)C1=CC=CC=C1	Neg	Pos
35	Benzbromarone	CCC1=C(C(=O)C2=CC(Br)=C(O)C(Br)=C2)C2=CC=CC=C2O1	Pos	Pos
36	Busulfan	CS(=O)(=O)OCCCCOS(C)(=O)=O	Pos	Pos
37	Clozapine	CN1CCN(CC1)C1=C2C=CC=CC2=NC2=CC=C(Cl)C=C2N1	Pos	Pos
38	Dacarbazine	CN(C)NN=C1N=CN=C1C(N)=O	Pos	Pos
39	Disulfiram	CCN(CC)C(=S)SSC(=S)N(CC)CC	Pos	Pos
40	Isoniazid	NNC(=O)C1=CC=NC=C1	Pos	Pos
41	Niacin	OC(=O)C1=CC=CN=C1	Pos	Pos
42	Nimesulide	CS(=O)(=O)NC1=CC=C(C=C1OC1=CC=CC=C1)[N+]([O-])=O	Pos	Pos
43	Minocycline	CN(C)C1C2CC3CC4=C(C=CC(O)=C4C(O)=C3C(=O)C2(O)C(O)=C(C(N)=O)C1=O)N(C)C	Pos	Pos
44	Phentolamine	CC1=CC=C(C=C1)N(CC1=NCCN1)C1=CC=C(O)C=C1	Neg	Neg
45	Aminosalicylic Acid	NC1=CC=C(C(O)=O)C(O)=C1	Pos	Pos
46	Bromfenac	NC1=C(CC(O)=O)C=CC=C1C(=O)C1=CC=C(Br)C=C1	Pos	Pos
47	Danazol	CC12CCC3C(CCC4=CC5=C(CC34C)C=NO5)C1CCC2(O)C#C	Pos	Pos
48	Daunorubicin	COC1=CC=CC2=C1C(=O)C1=C(O)C3=C(CC(O)(CC3OC3CC(N)C(O)C(C)O3)C(C)=O)C(O)=C1C2=O	Neg	Neg
49	Febuxostat	CC(C)COC1=CC=C(C=C1C#N)C1=NC(C)=C(S1)C(O)=O	Pos	Pos
50	Griseofulvin	COC1=CC(OC)=C(Cl)C2=C1C(=O)C1(O2)C(C)CC(=O)C=C1OC	Pos	Neg
51	Ibufenac	CC(C)CC1=CC=C(CC(O)=O)C=C1	Pos	Pos
52	Deferasirox	OC(=O)C1=CC=C(C=C1)N1NC(NC1=C1C=CC=CC1=O)=C1C=CC=CC1=O	Pos	Pos
53	Methimazole	CN1C=CNC1=S	Pos	Pos
54	Minoxidil	NC1=CC(=NC(=N)N1O)N1CCCCC1	Neg	Pos
55	Sulfathiazole	NC1=CC=C(C=C1)S(=O)(=O)NC1=NC=CS1	Pos	Pos
56	Ticrynafen	OC(=O)COC1=CC=C(C(=O)C2=CC=CS2)C(Cl)=C1Cl	Pos	Pos
57	Raltegravir Potassium	CN1C(=O)C(O)=C(N=C1C(C)(C)NC(=O)C1=NN=C(C)O1)C(=O)NCC1=CC=C(F)C=C1	Pos	Pos
58	Tolvaptan	CC1=CC=CC=C1C(=O)NC1=CC=C(C(=O)N2CCCC(O)C3=CC(Cl)=CC=C23)C(C)=C1	Pos	Pos
59	Eltrombopag	CC1=C(NN=C2C=CC=C(C3=CC(=CC=C3)C(O)=O)C2=O)C(=O)N(N1)C1=CC(C)=C(C)C=C1	Pos	Pos
60	Saxagliptin Hydrochloride	[H]C12CC1([H])N(C(C2)C#N)C(=O)C(N)C12CC3CC(CC(O)(C3)C1)C2	Neg	Neg
61	Romidepsin	CC=C1NC(=O)C2CSSCCC=CC(CC(=O)NC(C(C)C)C(=O)N2)OC(=O)C(NC1=O)C(C)C	Neg	Pos
62	Dronedarone Hydrochloride	CCCCN(CCCC)CCCOC1=CC=C(C=C1)C(=O)C1=C(CCCC)OC2=CC=C(NS(C)(=O)=O)C=C12	Pos	Pos
63	Pazopanib	CN(C1=CC2=NN(C)C(C)=C2C=C1)C1=NC(NC2=CC=C(C)C(=C2)S(N)(=O)=O)=NC=C1	Pos	Pos
64	Lumiracoxib	CC1=CC=C(NC2=C(F)C=CC=C2Cl)C(CC(O)=O)=C1	Pos	Pos
65	Tasosartan	CC1=NC(C)=C2CCC(=O)N(CC3=CC=C(C=C3)C3=CC=CC=C3C3=NNN=N3)C2=N1	Pos	Pos
66	Tilbroquinol	CC1=CC(Br)=C(O)C2=C1C=CC=N2	Pos	Pos
67	Alclofenac	OC(=O)CC1=CC=C(OCC=C)C(Cl)=C1	Pos	Pos
68	Aplaviroc	CCCCN1C(=O)C(NC(=O)C11CCN(CC2=CC=C(OC3=CC=C(C=C3)C(O)=O)C=C2)CC1)C(O)C1CCCCC1	Pos	Pos
69	Clomacran	CN(C)CCCC1C2=CC=CC=C2NC2=CC=C(Cl)C=C12	Pos	Pos
70	Dermatan	CC(=O)NC1C(O)OC(CO)C(OS(O)(=O)=O)C1OC1OC(C(O)C(O)C1O)C(O)=O	Pos	Neg
71	Isaxonine	CC(C)NC1=NC=CC=N1	Pos	Pos
72	Pipamazine	NC(=O)C1CCN(CCCN2C3=CC=CC=C3SC3=CC=C(Cl)C=C23)CC1	Pos	Pos
73	Pralnacasan	CCOC1OC(=O)CC1NC(=O)C1CCCN2N1C(=O)C(CCC2=O)NC(=O)C1=NC=CC2=CC=CC=C12	Pos	Pos
74	Sulfacarbamide	NC(=O)NS(=O)(=O)C1=CC=C(N)C=C1	Pos	Pos
75	Triacetyldiphenolisatin	CC(=O)OC1=CC=C(C=C1)C1(C(=O)N(C(C)=O)C2=CC=CC=C12)C1=CC=C(OC(C)=O)C=C1	Pos	Pos
76	Fiduxosin	COC1=CC=CC2=C1C1CN(CCCCN3C(=O)NC4=C(SC5=NC=C(N=C45)C4=CC=CC=C4)C3=O)CC1CO2	Pos	Neg
77	Pafuramidine	CONC(=N)C1=CC=C(C=C1)C1=CC=C(O1)C1=CC=C(C=C1)C(=N)NOC	Pos	Pos
78	Phenoxypropazine	CC(COC1=CC=CC=C1)NN	Pos	Neg
79	Cortisone Acetate	CC(=O)OCC(=O)C1(O)CCC2C3CCC4=CC(=O)CCC4(C)C3C(=O)CC12C	Neg	Neg
80	Norepinephrine	NCC(O)C1=CC=C(O)C(O)=C1	Neg	Neg
81	Epinephrine	CNCC(O)C1=CC=C(O)C(O)=C1	Neg	Neg
82	Succinylcholine	C[N+](C)(C)CCOC(=O)CCC(=O)OCC[N+](C)(C)C	Neg	Neg
83	-	CC(N)C(=O)NC(C)C(=O)NC1C2CN(CC12)C1=NC2=C(C=C1F)C(=O)C(=CN2C1=CC=C(F)C=C1F)C(O)=O	Pos	Pos
84	-	COC1=CC=C2C(=C1)N(CC(O)=O)C(C)=C2C(=O)C1=CC=C(Cl)C=C1	Pos	Pos
85	-	CC(=O)OC1=CC=C(C=C1)C(=C1CCCCC1)C1=CC=C(OC(C)=O)C=C1	Pos	Neg
86	-	CN1C2=C(OC(=O)N(C2=O)C2=CC=CC=N2)C2=CC=CC=C2S1(=O)=O	Pos	Pos
87	-	NC(N)=NC1=NC(CSCCN=CNS(=O)(=O)C2=CC=C(Br)C=C2)=CS1	Pos	Pos
88	-	OC1=CC=C(C(=O)C2=CC(O)=C(O)C(O)=C2)C(O)=C1O	Pos	Neg
89	-	OC(=O)CC1=CSC(=N1)C1=CC=C(Cl)C=C1	Pos	Pos
90	-	CC(NN)C1=CC=CC=C1	Pos	Pos
91	-	CN1CCCC(CN2C3=CC=CC=C3SC3=CC=CC=C23)C1	Pos	Pos
92	-	CN(C)CC1=CC=C(CSCCNC(NCC2=CC=C3OCOC3=C2)=C[N+]([O-])=O)O1	Pos	Pos
93	-	CC1=NC(=CN1C1=CC=C(C=C1)[N+]([O-])=O)[N+]([O-])=O	Pos	Neg
94	-	CC1=CC(Br)=C(O)C2=NC=CC=C12	Pos	Pos
95	-	NC1C2CN(CC12)C1=NC2=C(C=C1F)C(=O)C(=CN2C1=CC=C(F)C=C1F)C(O)=O	Pos	Pos
96	-	CCOC(NC1=CC=C(C=C1)C(O)=O)C(=O)C1=CC=C(C=C1)C1=CC=CC=C1	Pos	Neg
97	-	CCOC(=O)CNC(C1CCCCC1)C(=O)N1CCC1C(=O)NCC1=CC=C(C=C1)C(N)=NO	Pos	Pos
98	-	CN(C)CC=C(C1=CC=C(Br)C=C1)C1=CC=CN=C1	Pos	Pos
99	-	[O-][N+](=O)C1=CC=C(C=C1)C1=CC=C(O1)C=NN1CC(=O)NC1=O	Pos	Pos
100	-	CC(=O)N1CCN(CC1)C1=CC=C(OCC2COC(CN3C=CN=C3)(O2)C2=CC=C(Cl)C=C2Cl)C=C1	Pos	Pos
101	-	CC1(O)CCC2C3CCC4CC(=O)OCC4(C)C3CCC12C	Pos	Neg
102	-	CC1(O)CCC2C3CCC4CC(=O)C(CC4(C)C3CCC12C)=CO	Pos	Pos
103	-	CN(C1=CC2=NN(C)C(C)=C2C=C1)C1=CC=NC(NC2=CC=C(C)C(=C2)S(N)(=O)=O)=N1	Pos	Pos
104	-	CCN(CC)CCNC(=O)C1=C(C)NC(C=C2C(=O)NC3=CC=C(F)C=C23)=C1C	Pos	Pos
105	-	CC(CN1C=NC2=C(N)N=CN=C12)OCP(O)(O)=O	Pos	Neg
106	-	CCCC1(CCC2=CC=CC=C2)CC(=O)C(C(CC)C2=CC=CC(NS(=O)(=O)C3=CC=C(C=N3)C(F)(F)F)=C2)=C(O)O1	Pos	Pos
107	-	COC1=CC(C)=C(C=CC(C)=CC=CC(C)=CC(O)=O)C(C)=C1C	Pos	Pos
108	-	CC(C)C1=NN=C(C)N1C1CC2CCC(C1)N2CCC(NC(=O)C1CCC(F)(F)CC1)C1=CC=CC=C1	Pos	Neg
109	-	CC(N)C(=O)OC(C)(C)CC1=CC=C(Cl)C=C1	Pos	Pos
110	-	CN1CCC(CC1)NC1=NC2=C(NC3=CC=C(F)C(Cl)=C3)N=CN=C2C=N1	Pos	Pos
111	-	NC1=NC(NC2CC2)=C2N=CN(C3CC(CO)C=C3)C2=N1	Pos	Pos
112	-	CC(O)(CS(=O)(=O)C1=CC=C(F)C=C1)C(=O)NC1=CC=C(C#N)C(=C1)C(F)(F)F	Pos	Pos
113	-	CCC(CO)NCCNC(CC)CO	Pos	Neg
114	-	CC(N)(CC1=CC=C(O)C(O)=C1)C(O)=O	Pos	Neg
115	-	[O-][N+](=O)C1=CC=C(O1)C=NN1CC(=O)NC1=O	Pos	Pos
116	-	CCCCCCCCCCCC(CC1OC(=O)C1CCCCCC)OC(=O)C(CC(C)C)NC=O	Pos	Neg
117	-	CC1=C(CC(O)=O)C2=CC(F)=CC=C2C1=CC1=CC=C(C=C1)S(C)=O	Pos	Pos
118	-	CN(CC=CC#CC(C)(C)C)CC1=CC=CC2=CC=CC=C12	Pos	Neg
119	-	CC1OC(OC2C(CO)OC(OC3C(CO)OC(O)C(O)C3O)C(O)C2O)C(O)C(O)C1NC1C=C(CO)C(O)C(O)C1O	Pos	Neg
120	-	CCC1OC(=O)C(C)C(OC2CC(C)(OC)C(O)C(C)O2)C(C)C(OC2OC(C)CC(C2O)N(C)C)C(C)(O)CC(C)C(=O)C(C)C(O)C1(C)O	Pos	Pos
121	-	CN1C2CCC1CC(C2)OC(=O)C(CO)C1=CC=CC=C1	Neg	Neg
122	-	CCCCNC1=CC=C(C=C1)C(=O)OCCOCCOCCOCCOCCOCCOCCOCCOCCOC	Neg	Neg
123	-	CC(CC1=CC=CC=C1)N(C)CC1=CC=CC=C1	Neg	Neg
124	-	CN1C2CCC1CC(C2)OC(C1=CC=CC=C1)C1=CC=CC=C1	Neg	Pos
125	-	C[N+](C)(C)CC([O-])=O	Neg	Pos
126	-	CC(C[N+](C)(C)C)OC(N)=O	Neg	Neg
127	-	OC(CCN1CCCCC1)(C1CC2CC1C=C2)C1=CC=CC=C1	Neg	Neg
128	-	CN(C)CCOC(C1=CC=C(Cl)C=C1)C1=CC=CC=N1	Neg	Neg
129	-	NC(NC1=CC=C(Cl)C=C1)=NC(N)=NCCCCCCN=C(N)N=C(N)NC1=CC=C(Cl)C=C1	Neg	Pos
130	-	CN1CC(CC2C1CC1=CNC3=CC=CC2=C13)C(=O)NC1(C)OC2(O)C3CCCN3C(=O)C(CC3=CC=CC=C3)N2C1=O	Neg	Neg
131	-	CCCCCCCCC=CCCCCCCCC(O)=O	Neg	Neg
132	-	CC1=C(OC2=C(C=CC=C2C1=O)C(=O)OCCN1CCCCC1)C1=CC=CC=C1	Neg	Neg
133	-	NC(N)=NCCN1CCCCCCC1	Neg	Neg
134	-	OCC1OC(O)(CO)C(O)C1OC1OC(CO)C(O)C(O)C1O	Neg	Neg
135	-	C[N+](C)(C)CC(O)CC([O-])=O	Neg	Neg
136	-	OCC(O)C(O)C(O)C(O)CO	Neg	Neg
137	-	CC(N)(CC1=CC=C(O)C=C1)C(O)=O	Neg	Neg
138	-	NCC1OC(OC2C(CO)OC(OC3C(O)C(N)CC(N)C3OC3OC(CN)C(O)C(O)C3N)C2O)C(N)C(O)C1O	Neg	Neg
139	-	CC1C(OCCN1C)C1=CC=CC=C1	Neg	Neg
140	-	CC(C)(N)CC1=CC=CC=C1	Neg	Neg
141	-	OC(CCN1CCCC1)(C1CCCCC1)C1=CC=CC=C1	Neg	Neg
142	-	CCOC1=CC=CC=C1OCCNC(C)CC1=CC=C(OC)C(=C1)S(N)(=O)=O	Neg	Pos
143	Tetracycline	CN(C)C1C2CC3C(=C(O)C4=C(O)C=CC=C4C3(C)O)C(=O)C2(O)C(=O)C(=C(N)O)C1=O	Pos	Pos
144	Valdecoxib	CC1=C(C(=NO1)C1=CC=CC=C1)C1=CC=C(C=C1)S(N)(=O)=O	Pos	Pos
145	Rosuvastatin	CC(C)C1=NC(=NC(C2=CC=C(F)C=C2)=C1CCC(O)CC(O)CC(O)=O)N(C)S(C)(=O)=O	Pos	Pos
146	Cefazolin	CC1=NN=C(SCC2=C(N3C(SC2)C(NC(=O)CN2C=NN=N2)C3=O)C(O)=O)S1	Pos	Pos
147	Cefuroxime	CON=C(C(=O)NC1C2SCC(COC(N)=O)=C(N2C1=O)C(O)=O)C1=CC=CO1	Pos	Pos
148	Clomiphene	CCN(CC)CCOC1=CC=C(C=C1)C(=C(Cl)C1=CC=CC=C1)C1=CC=CC=C1	Pos	Pos
149	Chlorcyclizine	CN1CCN(CC1)C(C1=CC=CC=C1)C1=CC=C(Cl)C=C1	Neg	Neg
150	Adefovir	NC1=C2N=CN(CCOCP(O)(O)=O)C2=NC=N1	Neg	Neg
151	Perphenazine	OCCN1CCN(CCCN2C3=CC=CC=C3SC3=CC=C(Cl)C=C23)CC1	Pos	Pos
152	Haloperidol	OC1(CCN(CCCC(=O)C2=CC=C(F)C=C2)CC1)C1=CC=C(Cl)C=C1	Pos	Neg
153	Tacrolimus	COC1CC(CCC1O)C=C(C)C1OC(=O)C2CCCCN2C(=O)C(=O)C2(O)OC(C(CC2C)OC)C(CC(C)CC(C)=CC(CC=C)C(=O)CC(O)C1C)OC	Pos	Pos
154	Remifentanil	CCC(=O)N(C1=CC=CC=C1)C1(CCN(CCC(=O)OC)CC1)C(=O)OC	Neg	Neg
155	Cephalexin	CC1=C(N2C(SC1)C(NC(=O)C(N)C1=CC=CC=C1)C2=O)C(O)=O	Pos	Pos
156	Chlordiazepoxide	CN=C1CN(O)C(C2=CC=CC=C2)=C2C=C(Cl)C=CC2=N1	Pos	Neg
157	Raltegravir	CN1C(=O)C(=O)C(N=C1C(C)(C)NC(=O)C1=NN=C(C)O1)=C(O)NCC1=CC=C(F)C=C1	Pos	Pos
158	Irinotecan	CCC1=C2CN3C(=CC4=C(COC(=O)C4(O)CC)C3=O)C2=NC2=CC=C(OC(=O)N3CCC(CC3)N3CCCCC3)C=C12	Pos	Neg
159	Diltiazem	COC1=CC=C(C=C1)C1SC2=CC=CC=C2N(CCN(C)C)C(=O)C1OC(C)=O	Pos	Neg
160	Sulfasalazine	OC(=O)C1=CC(C=CC1=O)=NNC1=CC=C(C=C1)S(=O)(=O)NC1=CC=CC=N1	Pos	Pos
161	Methyldopa	COC(=O)C(N)CC1=CC=C(O)C(O)=C1	Pos	Neg
162	Griseofulvin	COC1CC(=O)CC(C)C11OC2=C(C1=O)C(OC)=CC(OC)=C2Cl	Pos	Pos
163	Oxaliplatin	NC1CCCCC1N	Pos	Pos
164	Gemcitabine	NC1=NC(=O)N(C=C1)C1OC(CO)C(O)C1(F)F	Pos	Pos
165	Thiabendazole	N1C2=CC=CC=C2N=C1C1=CSC=N1	Pos	Pos
166	Nandrolone Decanoate	CCCCCCCCCC(=O)OC1CCC2C3CCC4=CC(=O)CCC4C3CCC12C	Pos	Neg
167	Propylthiouracil	CCCN1C(=O)C=CNC1=S	Pos	Pos
168	Pentostatin	OCC1OC(CC1O)N1C=NC2=C1NC=NCC2O	Pos	Neg
169	Nialamide	O=C(CCNNC(=O)C1=CC=NC=C1)NCC1=CC=CC=C1	Pos	Pos
170	Caffeine	CN1C=NC2=C1C(=O)N(C)C(=O)N2C	Neg	Pos
171	Aminocaproic Acid	CCCCC(N)C(O)=O	Neg	Neg
172	Vitamin C	OCC(O)C1OC(=O)C(O)=C1O	Neg	Neg
173	Morphine	CN1CCC23C4OC5=C2C(CC1C3C=CC4O)=CC=C5O	Pos	Pos
174	Vorinostat	ONC(=O)CCCCCCC(=O)NC1=CC=CC=C1	Neg	Neg
175	Selegiline	CC(CC1=CC=CC=C1)N(C)CC#C	Neg	Neg
176	Tapentadol	CCC(C(C)CN(C)C)C1=CC=CC(O)=C1	Neg	Neg
177	Sodium Polystyrene Sulfonate	OS(=O)(=O)C1=CC=CC=C1C=C	Neg	Pos
178	Calcitriol	CC(CCCC(C)(C)O)C1CCC2C(CCCC12C)=CC=C1CC(O)CC(O)C1=C	Neg	Neg
179	Ranolazine	COC1=CC=CC=C1OCC(O)CN1CCN(CC(=O)NC2=C(C)C=CC=C2C)CC1	Neg	Neg
180	Alvimopan	CC1CN(CC(CC2=CC=CC=C2)C(=O)NCC(O)=O)CCC1(C)C1=CC=CC(O)=C1	Neg	Neg
181	Lubiprostone	CCCCC(F)(F)C1(O)CCC2C(CC(=O)C2CCCCCCC(O)=O)O1	Neg	Neg
182	Riboflavin	CC1=CC2=C(C=C1C)N(CC(O)C(O)C(O)CO)C1=NC(=O)NC(=O)C1=N2	Neg	Neg
183	Pamabrom	CN1C2=C(NC(Br)=N2)C(=O)N(C)C1=O	Neg	Pos
184	Meprobamate	CCCC(C)(COC(N)=O)COC(N)=O	Neg	Neg
185	Adenosine	NC1=C2N=CN(C3OC(CO)C(O)C3O)C2=NC=N1	Neg	Pos
186	Frovatriptan	CNC1CCC2=C(C1)C1=CC(=CC=C1N2)C(N)=O	Neg	Neg
187	Fludarabine	NC1=C2N=CN(C3OC(CO)C(O)C3O)C2=NC(F)=N1	Neg	Neg
188	Loratadine	CCOC(=O)N1CCC(CC1)=C1C2=CC=C(Cl)C=C2CCC2=CC=CN=C12	Neg	Pos
189	Aminohippurate	NOC(=O)CNC(=O)C1=CC=CC=C1	Neg	Neg
190	Indocyanine Green	CC1(C)C(=CC=CC=CC=CC2=[N+](CCCCS(O)(=O)=O)C3=C(C4=CC=CC=C4C=C3)C2(C)C)N(CCCCS(O)(=O)=O)C2=C1C1=CC=CC=C1C=C2	Neg	Pos
191	Dextrose	OCC(O)C(O)C(O)C(O)C=O	Neg	Neg
192	Protirelin	NC(=O)C1CCCN1C(=O)C(CC1=CN=CN1)NC(=O)C1CCC(=O)N1	Neg	Pos
193	Clevidipine	CCCC(=O)OCOC(=O)C1=C(C)NC(C)=C(C1C1=CC=CC(Cl)=C1Cl)C(=O)OC	Neg	Pos
194	Regadenoson	CNC(=O)C1=CN(N=C1)C1=NC(N)=C2N=CN(C3OC(CO)C(O)C3O)C2=N1	Neg	Neg
195	Pentetic Acid	OC(=O)CN(CCN(CC(O)=O)CC(O)=O)CCN(CC(O)=O)CC(O)=O	Neg	Neg
196	Carboprost Tromethamine	CCCCCC(C)(O)C=CC1C(O)CC(O)C1CC=CCCCC(O)=O	Neg	Pos
197	Ethanolamine Oleate	CCCCCCCCC=CCCCCCCCC(=O)OCCN	Neg	Neg
198	Gadoteridol	CC(O)CN1CCN(CC(O)=O)CCN(CC(O)=O)CCN(CC(O)=O)CC1	Neg	Neg
199	Argatroban	CC1CCN(C(C1)C(O)=O)C(=O)C(CCCN=C(N)N)NS(=O)(=O)C1=CC=CC2=C1NCC(C)C2	Neg	Pos
200	Amikacin	NCCC(O)C(=O)NC1CC(N)C(OC2OC(CN)C(O)C(O)C2O)C(O)C1OC1OC(CO)C(O)C(N)C1O	Neg	Neg
201	Conivaptan	CC1=NC2=C(CCN(C(=O)C3=CC=C(NC(=O)C4=CC=CC=C4C4=CC=CC=C4)C=C3)C3=CC=CC=C23)N1	Neg	Neg
202	Etomidate	CCOC(=O)C1=CN=CN1C(C)C1=CC=CC=C1	Neg	Pos
203	Exametazime	CC(NCC(C)(C)CNC(C)C(C)=NO)C(C)=NO	Neg	Neg
204	Tyramine	NCCC1=CC=C(O)C=C1	Neg	Neg

## Sheet: PmT
Identification of the hepatotoxic ingredient group of PmT
ID	Compound Name	Smiles	Intestinal Absorption Level	Wang et al	Combined classifier	Integrated toxicity approach	Hepatotoxicity	Reference	Module
1	2,3,5,4'-tetrahydroxystilbene-2-O-β-D-glucopyranoside	OCC1OC(OC2=C(C=CC3=CC=C(O)C=C3)C=C(O)C=C2O)C(O)C(O)C1O	poor	-	-	-	Non-hepatotoxicity	PMID: 25766851	Module 4	“+” and “-” indicated hepatotoxic and non-hepatotoxic, respectively.
2	2,3,5,4'-tetrahydroxystilbene-2-O-β-D-(2″-Omonogalloyl esters)-glucopyranoside	OCC1OC(OC2=CC(O)=CC(C=CC3=CC=C(O)C=C3)=C2)C(OC(=O)C2=CC(O)=C(O)C(O)=C2)C(O)C1O	poor	-	-	-	No report	-	Module 4
3	2,3,5,4'-tetrahydroxystilbene-2-O-β-D-(3″-Omonogalloyl esters)-glucopyranoside	OCC1OC(OC2=C(O)C=C(O)C=C2C=CC2=CC=C(O)C=C2)C(O)C(OC(=O)C2=CC(O)=C(O)C(O)=C2)C1O	poor	-	-	-	No report	-	Module 4
4	2,3,5,4'-tetrahydroxystilbene-2,3-di-O-β-D-glucopyranoside	OCC1OC(OC2=CC(O)=CC(C=CC3=CC=C(O)C=C3)=C2OC2OC(CO)C(O)C(O)C2O)C(O)C(O)C1O	poor	-	-	-	No report	-	Module 4
5	2,3,5,40-tetrahydroxystilbene-2-O-(6″-O-α- D-glucopyranosyl)-β-D-glucopyranoside	OCC1OC(OC2C(CO)OC(OC3=C(O)C=C(O)C=C3C=CC3=CC=C(O)C=C3)C(O)C2O)C(O)C(O)C1O	poor	-	-	-	No report	-	Module 4
6	2,3,5,4'-tetrahydroxystilbene-2-O-(6″-O-acetyl)-β-D-glucopyranoside	CC(=C)CCC1OC(OC2=C(O)C=C(O)C=C2C=CC2=CC=C(O)C=C2)C(O)C(O)C1O	good	+	-	-	No report	-	Module 3
7	(E)-Resveratrol-3-xyloside	OC1COC(OC2=C(C=CC3=CC=C(O)C=C3)C=C(O)C=C2O)C(O)C1O	good	+	-	-	No report	-	Module 3
8	2,3,5,40-tetrahydroxystilbene-2-O-(4″-O-α-D-glucopyranosyl)-β-D-glucopyranoside	OCC1OC(OC2C(CO)OC(OC3=C(O)C=C(O)C=C3C=CC3=CC=C(O)C=C3)C(O)C2O)C(O)C(O)C1O	poor	-	-	-	No report	-	Module 4
9	2,3,5,40-tetrahydroxystilbene-2-O-(6″-O-β-D-glucopyranosyl)-β-D-glucopyranoside	OCC1OC(OCC2OC(OC3=CC(O)=CC(C=CC4=CC=C(O)C=C4)=C3)C(O)C(O)C2O)C(O)C(O)C1O	poor	-	-	-	No report	-	Module 4
10	2,3,5,40-tetrahydroxystilbene-2-O-β-D-glucopyranosyl-40-O-α-D-glucopyranoside	OCC1OC(OC2=C(C=CC3=CC=C(OC4OC(O)C(O)C(O)C4O)C=C3)C=C(O)C=C2O)C(O)C(O)C1O	poor	-	-	-	No report	-	Module 4
11	2,3,5,40-tetrahydroxystilbene-2-O-β-D-glucopyranosyl-5-O-α-D-glucopyranoside	CC1C(OC2=CC(C=CC3=CC=C(O)C=C3)=C(OC3OCC(O)C(O)C3O)C(O)=C2)OC(O)C(OO)C1O	poor	-	-	-	No report	-	Module 4
12	2,3,5,40-tetrahydroxystilbene-2-O-(2″-O-β-D-fructofuranosyl)-β-D-glucopyranoside	OCC1(OC2C(OC3=C(O)C=C(O)C=C3C=CC3=CC=C(O)C=C3)OCC(O)C2O)OC(O)C(O)C1O	poor	-	-	-	No report	-	Module 4
13	Resveratrol	OC1=CC=C(C=CC2=CC(O)=CC(O)=C2)C=C1	good	+	-	-	Non-hepatotoxicity	LiverTox	Module 3
14	Polydatin	OCC1OC(OC2=CC(C=CC3=CC=C(O)C=C3)=CC(O)=C2)C(O)C(O)C1O	good	+	-	-	Hepatoprotection	PMID: 28666738, PMID: 26073907, PMID: 30375606, PMID: 30245287, PMID: 28666738	Module 3
15	(Z)-4'-O-Methylpiceid	COC1=CC=C(C=CC2=CC(O)=CC(OC3OC(CO)C(O)C(O)C3O)=C2)C=C1	good	+	-	-	No report	-	Module 3
16	Cis-2,3,5,40-tetrahydroxystilbene-2-O-β-D-glucoyranoside	OC1OC(OC2=C(C=CC3=CC=C(O)C=C3)C=C(O)C=C2O)C(O)C(O)C1O	poor	-	-	-	No report	-	Module 4
17	Cis-2,3,5,40-tetrahydroxystilbene-2-O-(6″-O-α- D-glucopyranosyl)-β-D-glucopyranoside	OCC1OC(OC2OC(OC3=C(O)C=C(O)C=C3C=CC3=CC=C(O)C=C3)C(O)CC2O)C(O)C(O)C1O	poor	-	-	-	No report	-	Module 4
18	Polygonumoside A	OCC1OC(OC2=CC3=C(C4=C2CC(O4)C2=CC=C(O)C=C2)C2=C(C=C(O)C(O)=C2O)C(=O)O3)C(O)C(O)C1O	poor	-	-	-	No report	-	Module 4
19	Polygonumoside B	OCC1OC(OC2=CC3=C(C4=C2CC(O4)C2=CC=C(O)C=C2)C2=C(C=C(O)C(O)=C2O)C(=O)O3)C(O)C(O)C1O	poor	-	-	-	No report	-	Module 4
20	Polygonumoside C-D	OCC1OC(OC2=C(O)C=C(O)C=C2C(O)C(C2=CC=C(O)C=C2)C2=C(O)C=C(O)C(OC3OC(CO)C(O)C(O)C3O)=C2C=CC2=CC=C(O)C=C2)C(O)C(O)C1O	poor	-	-	-	No report	-	Module 4
21	Polygonumoside D-C	OCC1OC(OC2=C(O)C=C(O)C=C2C(O)C(C2=CC=C(O)C=C2)C2=C(O)C=C(O)C(OC3OC(CO)C(O)C(O)C3O)=C2C=CC2=CC=C(O)C=C2)C(O)C(O)C1O	poor	-	-	-	No report	-	Module 4
22	Emodin	CC1=CC(O)=C2C(=O)C3=C(C=C(O)C=C3O)C(=O)C2=C1	good	+	+	+	Hepatotoxicity	PMID: 30897821, PMID: 30310665, PMID: 30248416, PMID: 30203651, PMID: 30106438, PMID: 30011215, PMID: 28933122, PMID: 27188216, PMID: 31401496	Module 2
23	Aloe Emodin	OCC1=CC(O)=C2C(=O)C3=C(C=CC=C3O)C(=O)C2=C1	good	+	+	+	Hepatotoxicity	PMID: 30771440, PMID: 28618413, PMID: 28444790	Module 2
24	Chrysophanol	CC1=CC(O)=C2C(=O)C3=C(C=CC=C3O)C(=O)C2=C1	good	+	+	+	Hepatotoxicity	PMID: 28161596	Module 2
25	Physcion	COC1=CC(O)=C2C(=O)C3=C(C=C(C)C=C3O)C(=O)C2=C1	good	+	+	+	Hepatotoxicity	PMID: 28161596	Module 2
26	Rhein	CC(=O)C1=CC2=C(C(O)=C1)C(=O)C1=C(O)C=C(C)C=C1C2=O	good	+	+	+	Hepatotoxicity	PMID: 29614833, PMID: 27003256, PMID: 25815638, PMID: 9051122, PMID: 31401496	Module 2
27	1,6-dimethyl ether-emodin	COC1=CC(O)=C2C(=O)C3=C(C=C(C)C=C3OC)C(=O)C2=C1	good	+	-	-	No report	-	Module 3
28	Emodin-8-methyl ether	COC1=CC(O)=CC2=C1C(=O)C1=C(C=C(C)C=C1O)C2=O	good	+	+	+	No report	-	Module 2
29	Citreorosein	OCC1=CC(O)=C2C(=O)C3=C(C=C(O)C=C3O)C(=O)C2=C1	good	+	+	+	No report	-	Module 2
30	Citreorosein-8-methyl ether	COC1=CC(O)=CC2=C1C(=O)C1=C(O)C=C(CO)C=C1C2=O	good	+	-	-	No report	-	Module 3
31	Emodin-3-methyl ether	COC1=CC(O)=C2C(=O)C3=C(C=C(O)C=C3O)C(=O)C2=C1	good	+	+	+	No report	-	Module 2
32	Fallacinol	COC1=CC2=C(C(O)=C1)C(=O)C1=C(O)C=C(CO)C=C1C2=O	good	+	+	+	No report	-	Module 2
33	Emodin-6,8-dimethylether	COC1=CC(OC)=C2C(=O)C3=C(C=C(C)C=C3O)C(=O)C2=C1	good	+	+	+	No report	-	Module 2
34	2-acetylemodin	CC(=O)C1=C(O)C2=C(C=C1C)C(=O)C1=CC(O)=CC(O)=C1C2=O	good	+	+	+	No report	-	Module 2
35	Emodin 8-glucoside	CC1=CC2=C(C(O)=C1)C(=O)C1=C(C=C(O)C=C1OC1OC(CO)C(O)C(O)C1O)C2=O	poor	-	-	-	Hepatotoxicity	PMID: 25766851	Module 4
36	Physcion-8-O-D-glucopyranoside	COC1=CC2=C(C(=O)C3=C(C=C(C)C=C3O)C2=O)C(OC2OC(CO)C(O)C(O)C2O)=C1	poor	-	-	-	Hepatotoxicity	PMID: 25766851, PMID: 28879745	Module 4
37	Emodin-3- methyl ether-8-O-β-D-glucopyranoside	COC1=CC2=C(C(O)=C1)C(=O)C1=C(C=C(O)C=C1OC1OC(CO)C(O)C(O)C1O)C2=O	poor	-	-	-	No report	-	Module 4
38	Physcion-8-O-(6'-O-acetyl)-β-D-glucopyranoside	COC1=CC(OC2OC(COC(C)=O)C(O)C(O)C2O)=C2C(=O)C3=C(C=C(C)C=C3O)C(=O)C2=C1	poor	-	-	-	No report	-	Module 4
39	Emodin-8-O-(6'-O-acetyl)- β-D-glucopyranoside	CC(=O)OCC1OC(OC2=CC(O)=CC3=C2C(=O)C2=C(C=C(C)C=C2O)C3=O)C(O)C(O)C1O	poor	-	-	-	No report	-	Module 4
40	Chrysophanol-8-O-β-D-glucopyranoside	CC1=CC2=C(C(O)=C1)C(=O)C1=C(C=CC=C1OC1OC(CO)C(O)C(O)C1O)C2=O	poor	-	-	-	No report	-	Module 4
41	6-methoxyl-2-acetyl-3-methyl-1,4-naphthoquinone-8-O-β-D-glucopyranoside	COC1=CC2=C(C(=O)C(C(C)C2=O)C(C)=O)C(OC2OC(CO)C(O)C(O)C2O)=C1	poor	-	-	-	No report	-	Module 4
42	2-Methoxy-6-acethyl-7-methyliuglone	COC1CC(=O)C2=C(C=C(C)C(C(C)=O)=C2O)C1=O	good	+	-	-	No report	-	Module 3
43	Tricin	COC1=CC(=CC(OC)=C1O)C1=CC(=O)C2=C(O)C=C(O)C=C2O1	good	+	-	-	No report	-	Module 3
44	Rutin	CC1OC(OCC2OC(OC3=C(OC4=CC(O)=CC(O)=C4C3=O)C3=CC=C(O)C(O)=C3)C(O)C(O)C2O)C(O)C(O)C1O	poor	-	-	-	Hepatoprotection	PMID: 24815012	Module 4
45	Luteolin	OC1=CC(O)=C2C(=O)C=C(OC2=C1)C1=CC=C(O)C(O)=C1	good	+	-	+	Hepatotoxicity	PMID: 25612170	Module 2
46	Quercetin	OC1=CC(O)=C2C(OC(=C(O)C2=O)C2=CC=C(O)C(O)=C2)=C1	good	+	-	-	Hepatoprotection	PMID: 26073907, PMID: 31378953, PMID: 29921882, PMID: 30017742, PMID: 29993075, PMID: 29414242, PMID: 29785108, PMID: 29285175, PMID: 29285175, PMID: 28347707, PMID: 28274305	Module 3
47	Kaempferol	OC1=CC=C(C=C1)C1=C(O)C(=O)C2=C(O)C=C(O)C=C2O1	good	+	-	-	Hepatoprotection	PMID: 30333648, PMID: 29574133, PMID: 25787296, PMID: 23591749	Module 3
48	Isoorientin	OCC1OC(C(O)C(O)C1O)C1=C(O)C=C2OC(=CC(=O)C2=C1O)C1=CC=C(O)C(O)=C1	poor	-	-	-	Hepatoprotection	PMID: 30546306	Module 4
49	Apigenin	OC1=CC=C(C=C1)C1=CC(=O)C2=C(O)C=C(O)C=C2O1	good	+	+	+	Hepatotoxicity	PMID: 24278574	Module 2
50	Hyperoside	OCC1OC(OC2=C(OC3=CC(O)=CC(O)=C3C2=O)C2=CC=C(O)C(O)=C2)C(O)C(O)C1O	poor	-	-	-	Hepatoprotection	PMID: 31353051	Module 4
51	Vitexin	OCC1OC(C(O)C(O)C1O)C1=C2OC(=CC(=O)C2=C(O)C=C1O)C1=CC=C(O)C=C1	poor	-	-	-	Hepatoprotection	PMID: 10784427	Module 4
52	Quercetin-3-O-arabinoside	OC1COC(OC2=C(OC3=CC(O)=CC(O)=C3C2=O)C2=CC=C(O)C(O)=C2)C(O)C1O	poor	-	-	-	No report	-	Module 4
53	Polygonflavanol A	OC1OC(OC2=C(O)C=C(O)C=C2C2C(OC3=CC(O)=CC4=C3C2C(O)C(O4)C2=CC=C(O)C(O)=C2)C2=CC=C(O)C=C2)C(O)C(O)C1O	poor	-	-	-	No report	-	Module 4
54	Copaene	CC(C)C1CCC2(C)C3CC=C(C)C2C13	good	+	-	-	Hepatoprotection	PMID: 24176316	Module 3
55	Eicosane	CCCCCCCCCCCCCCCCCCCC	poor	-	-	-	No report	-	Module 4
56	Hexanoic acid	CCCCCC(O)=O	good	+	+	+	No report	-	Module 2
57	Hexadecanoic acid methyl ester	CCCCCCCCCCCCCCCC(=O)OC	good	+	+	+	No report	-	Module 2
58	Hexadecanoic acid ethyl ester	CCCCCCCCCCCCCCCC(=O)OCC	good	+	-	-	No report	-	Module 3
59	Octadecanoic acid methyl ester	CCCCCCCCCCCCCCCCCC(=O)OC	poor	-	+	+	No report	-	Module 1
60	Octadecanoic acid ethyl ester	CCCCCCCCCCCCCCCCCC(=O)OCC	poor	-	-	-	No report	-	Module 4
61	Ethyloleate	CCCCCCCCC=CCCCCCCCC(=O)OCC	poor	-	-	-	No report	-	Module 4
62	Docosanoic acid methyl ester	CCCCCCCCCCCCCCCCCCCCCC(=O)OC	poor	-	+	+	No report	-	Module 1
63	Squalene	CC(C)=CCCC(C)=CCCC(C)=CCCC=C(C)CCC=C(C)CCC=C(C)C	poor	-	-	-	No report	-	Module 4
64	Catechin	OC1CC2=C(OC1C1=CC=C(O)C(O)=C1)C=C(O)C=C2O	good	+	-	-	Hepatoprotection	PMID: 30017742, PMID: 25316429, PMID: 21673994, PMID: 21966103, PMID: 20092986, PMID: 15725512, PMID: 6312740	Module 3
65	Epicatechin	OC1CC2=C(OC1C1=CC=C(O)C(O)=C1)C=C(O)C=C2O	good	+	-	-	Hepatoprotection	PMID: 30394110	Module 3
66	3-O-galloyl-procyanidin B2	OC1C(OC2=CC(O)=CC(O)=C2C1C1=C(O)C(O)=CC2OC(OC(=O)C3=CC(O)=C(O)C(O)=C3)C(CC12)C1=CC=C(O)C(O)=C1)C1=CC=C(O)C(O)=C1	poor	-	-	-	No report	-	Module 4
67	3,30-di-O-galloyl-procyanidin B2	OC1=CC(O)=C2C(C(OC(=O)C3=CC(O)=C(O)C(O)=C3)C(OC2=C1)C1=CC=C(O)C(O)=C1)C1=C(O)C(O)=CC2OC(OC(=O)C3=CC(O)=C(O)C(O)=C3)C(CC12)C1=CC=C(O)C(O)=C1	poor	-	-	-	No report	-	Module 4
68	Gallic acid	OC(=O)C1=CC(O)=C(O)C(O)=C1	good	+	-	-	Hepatoprotection	PMID: 29066411, PMID: 29066411, PMID: 28381798, PMID: 28381798, PMID: 30701050, PMID: 27076889, PMID: 27076889, PMID: 9862021	Module 3
69	Methyl gallate	COC(=O)C1=CC(O)=C(O)C(O)=C1	good	+	-	-	Hepatoprotection	PMID: 23220003	Module 3
70	N-trans-Feruloyltyramine	COC1=CC(C=CC(=O)NCCC2=CC=C(O)C=C2)=CC=C1O	good	+	-	-	Hepatoprotection	DOI: 10.15991/j.cnki.41-1361/r.2011.04.006	Module 3
71	N-trans-feruloyl-3-methyldopamine	COC1=CC=C(CCNC(=O)C=CC2=CC=C(O)C(OC)=C2)C=C1O	good	+	-	-	Hepatoprotection	DOI: 10.15991/j.cnki.41-1361/r.2011.04.006	Module 3
72	Indole-3-(L-α-amino-α-hydroxypropionicacid) methylester	CC1CC(=O)OC2=C1C(CC1OC(CO)C(O)C(O)C1O)=CC(O)=C2	good	+	-	-	No report	-	Module 3
73	7-hydroxy-4-methylcoumarin-5-O-β-D-glucopyranoside	CC1CC(=O)OC2=C1C(CC1OC(CO)C(O)C(O)C1O)=CC(O)=C2	good	+	-	-	No report	-	Module 3
74	7-hydroxy-3,4-dimethylcoumarin-5-O-β-D-glucopyranoside	CC1C(C)C2=C(OC1=O)C=C(O)C=C2CC1OC(CO)C(O)C(O)C1O	good	+	-	-	No report	-	Module 3
75	n-butyl-β-D-fructopyranoside	CCCCOC1(CO)OC(CO)C(O)C1O	good	+	-	-	No report	-	Module 3
76	1,3-dihydroxy-6,7-dimethylxanthone -1-O-β-D-glueopyranoside	CC1=C(C)C=C2C(=O)C3=C(CC4OC(CO)C(O)C(O)C4O)C=C(O)C=C3OC2=C1	good	+	-	-	No report	-	Module 3
77	Daucosterol	CCC(CCC(C)C1CCC2C3CC=C4CC(CCC4(C)C3CCC12C)OC1OC(CO)C(O)C(O)C1O)C(C)C	good	+	-	-	No report	-	Module 3
78	4-hydroxybenzaldehyde	OC1=CC=C(C=O)C=C1	good	+	+	+	No report	-	Module 2
79	5-carboxymethyl-7-hydroxy-2-methylchromone	COC(=O)C1=C2C(=O)C=C(C)OC2=CC(O)=C1	good	+	-	-	No report	-	Module 3
80	1,2-propanediol-1-(4-hydroxy-phenyl)	CC(O)COC1=CC=C(O)C=C1	good	+	-	-	No report	-	Module 3
81	(+)-lyoniresinol-3α-O-β-D-glucopyranoside	COC1CC(OCC2C(CO)CC3=CC(OC)=C(O)C(OC)=C3C2C2=CC(OC)=C(O)C(OC)=C2)C(O)C(O)C1O	poor	-	-	-	No report	-	Module 4
82	2,3,4,6-tetrahy-droxyacetophenone-3-O-β-D-glucoside	CC(=O)C1=C(O)C(OC2OC(CO)C(O)C(O)C2O)=C(O)C=C1O	poor	-	-	-	No report	-	Module 4
83	Torachrysone-8-O-β-D-glucopyranoside	COC1=CC2=CC(C)=C(C(C)=O)C(O)=C2C(OC2OC(CO)C(O)C(O)C2O)=C1	good	+	-	-	No report	-	Module 3
84	Torachrysone-8-O-(60-O-acetyl)-β-D-glucopyranoside	COC1=CC2=CC(C)=C(C(C)=O)C(O)=C2C(OC2OC(COC(C)=O)C(O)C(O)C2O)=C1	poor	-	-	-	No report	-	Module 4
85	Torachrysone-8-O-(60-O- galloyl)-β-D-glucoside	COC1=CC2=CC(C)=C(C(C)=O)C(O)=C2C(OC2OC(COC(=O)C3=CC(O)=C(O)C(O)=C3)C(O)C(O)C2O)=C1	poor	-	-	-	No report	-	Module 4
86	β-Amyrin	CC1(C)CCC2(C)CCC3(C)C(=CCC4C5(C)CCC(O)C(C)(C)C5CCC34C)C2C1	poor	-	-	-	Hepatoprotection	PMID: 15763370	Module 4
87	β-Sitosterol	CCC(CCC(C)C1CCC2C3CC=C4CC(O)CCC4(C)C3CCC12C)C(C)C	poor	-	-	-	Hepatoprotection	PMID: 24617016, PMID: 25361427	Module 4
88	β-Sitosterol-3-O-β-D-glucoside	CCC(CCC(C)C1CCC2C3CC=C4CC(CCC4(C)C3CCC12C)OC1OC(CO)C(O)C(O)C1O)C(C)C	good	+	-	-	No report	-	Module 3
89	2,5-dimethyl-7-hydroxychromone	CC1=CC(=O)C2=C(C)C=C(O)C=C2O1	good	+	+	+	No report	-	Module 2
90	Schizandrin	COC1=CC2=C(C(OC)=C1OC)C1=C(OC)C(OC)=C(OC)C=C1CC(C)(O)C(C)C2	good	+	-	-	Hepatoprotection	PMID: 26289388	Module 3
91	(S)-2-(20-hydroxypropyl)-5-methyl-7-hydroxylchromone-7-O-α-L-fucosel(1-2)-β-D-glycoside	CC(O)CC1CC(=O)C2=C(C)C=C(OC3OC(CO)C(O)C(O)C3CC3OC(O)C(O)C(O)C3O)C=C2O1	poor	-	-	-	No report	-	Module 4
92	2,3-di-hydro-3,5-dihydroxy-6-methyl-4(H)-pyran-4-one	CC1=C(O)C(=O)C(O)CO1	good	+	-	-	No report	-	Module 3
93	Hydroxymaltol	CC1=C(O)C(=O)C(O)=CO1	good	+	+	+	No report	-	Module 2
94	5-Hydroxymethyl furfurol	OCC1=CC=C(C1)C=O	good	+	-	-	No report	-	Module 3
95	Butanedioic acid	OC(=O)CCC(O)=O	good	+	+	+	No report	-	Module 2
96	5-dihydroxy-6-methyl-4(H)-pyran-4-one	CC1OCCC(=O)C1(O)O	good	+	-	-	No report	-	Module 3
97	Danthron	OC1=CC=CC2=C1C(=O)C1=C(C=CC=C1O)C2=O	good	+	+	+	Hepatotoxicity	PMID: 29782898	Module 2
98	Piceid	OCC1OC(OC2=CC(C=CC3=CC=C(O)C=C3)=CC(O)=C2)C(O)C(O)C1O	good	+	-	-	No report	-	Module 3

## Sheet: Fingerprints-descriptors
13 types of molecular fingerprints/descriptors
ID	Abbreviation	Full Name	Number of features	Pattern Type	Description
1	FP	CDK fingerprint	1024	Hash fingerprints	Fingerprint of length 1024 and search depth of 8
2	ExtFP	CDK extended fingerprint	1024	Hash fingerprints	Extends the Fingerprinter with additional bits describing ring features
3	EStateFP	Estate fingerprint	79	Structural features	E-State fragments
4	GraphFP	CDK graph only fingerprint	1024	Hash fingerprints	Specialized version of the Fingerprinter which does not take bond orders into account
5	MACCSFP	MACCS fingerprint	166	Structural features	MACCS keys
6	PubchemFP	Pubchem fingerprint	881	Structural features	Pubchem fingerprint
7	SubFP	Substructure fingerprint	307	Structural features	Presence of SMARTS Patterns for Functional Group Classification by Christian Laggner
8	SubFPC	Substructure fingerprint count	307	Structural features count	Count of SMARTS Patterns for Functional Group Classification by Christian Laggner
9	KRFP	Klekota-Roth fingerprint	4860	Structural features	Presence of chemical substructures
10	KRFPC	Klekota-Roth fingerprint count	4860	Structural features count	Count of chemical substructures
11	AP2D	2D atom pairs	780	Structural features	Presence of atom pairs at various topological distances
12	APC2D	2D atom pairs count	780	Structural features count	Count of atom pairs at various topological distances
13	2D Descriptor	2D molecular descriptor	1444	Structural features	Physicochemical properties and topological geometry properties
